# Supplementary material for: Large-Scale Cloning and Comparative Analysis of TaNAC Genes in Response to Stripe Rust and Powdery Mildew in Wheat (Triticum aestivum L.)
Source: Genes (Basel). 2020 Sep 12;11(9):1073. doi: 10.3390/genes11091073 (PMC7564338; doi:10.3390/genes11091073)
Supplement: Supplementary file 1 [file genes-11-01073-s001.zip]

Archive with 9 entries (9 files):
- Figure S1. The exact sequence structure corresponding to the structural pattern in figure 3..tif
- Figure S2. The sequence logos of motifs 1-11(but except motif 9) which had sites ≥ 5..tif
- Figure S3. Conserved WV[L,V]CR amino acid residues of motif 7 in the sequences of subgroups 6 & 7..tif
- Table S1. Various details of 559 re-identified high-quality TaNAC transcripts from IWGSC RefSeq v1.1..xlsx
- Table S2. The differential expression of 154 unigenes annotated as NAC candidates from the RNA-Seq data of N9134 infected with Pst and Bgt..xlsx
- Table S3. Various details of 186 TaNAC transcripts obtained from N9134 infected with Pst and Bgt..xlsx
- Table S4. Conformity test of the ratio which normal coding and abnormal coding in TaNAC transcripts between the two classifications of DE or Non-DEG under fungal stress..xlsx
- Table S5. Primers used for cloning TaNAC genes..xlsx
- Table S6. Primers used for the qRT-PCR..xlsx
