# Supplementary material for: Large-Scale Cloning and Comparative Analysis of TaNAC Genes in Response to Stripe Rust and Powdery Mildew in Wheat (Triticum aestivum L.)
Source: Genes (Basel). 2020 Sep 12;11(9):1073. doi: 10.3390/genes11091073 (PMC7564338; doi:10.3390/genes11091073)
Supplement: Supplementary file 1 [file genes-11-01073-s001.zip › Table S2. The differential expression of 154 unigenes annotated as NAC candidates from the RNA-Seq data of N9134 infected with Pst and Bgt..xlsx]

## Sheet: NAC & DEG
Unigene ID from PRJNA243835	Different Expression or not	Expression under the Bgt stress	Expression under the Pst stress	CK_R1_RPKM	Ck_R2_RPKM	Ck_R3_RPKM	CK Mean	Bgt1_R1_RPKM	Bgt1_R2_RPKM	Bgt1_R3_RPKM	Bgt1 Mean	Bgt1 Mean / CK Mean	log2FC(Bgt1 Mean / CK Mean)	Bgt2_R1_RPKM	Bgt2_R2_RPKM	Bgt2_R3_RPKM	Bgt2 Mean	Bgt2 Mean / CK Mean	log2FC(Bgt2 Mean / CK Mean)	Bgt3_R1_RPKM	Bgt3_R2_RPKM	Bgt3_R3_RPKM	Bgt3 Mean	Bgt3 Mean / CK Mean	log2FC(Bgt3 Mean / CK Mean)	Pst1_R1_RPKM	Pst1_R2_RPKM	Pst1_R3_RPKM	Pst1 Mean	Pst1 Mean / CK Mean	log2FC(Pst1 Mean / CK Mean)	Pst2_R1_RPKM	Pst2_R2_RPKM	Pst2_R3_RPKM	Pst2 Mean	Pst2 Mean / CK Mean	log2FC(Pst2 Mean / CK Mean)	Pst3_R1_RPKM	Pst3_R2_RPKM	Pst3_R3_RPKM	Pst3 Mean	Pst3 Mean / CK Mean	log2FC(Pst3 Mean / CK Mean)	Swissprot_annotation	nr_annotation
T10_Unigene_BMK.5408	Y	up	up	0.429247	0.218901	2.02049	0.889545	0.823887	1.23997	2.00291	1.35559	1.52391	0.607781	2.13387	1.49756	1.71776	1.78306	2.00447	1.00322	2.27303	0.753923	0.402167	1.14304	1.28497	0.361736	8.49854	13.0734	7.73101	9.76764	10.9805	3.45687	3.48204	0	0.439813	1.30728	1.46961	0.555433	2.72866	3.13003	2.43057	2.76309	3.10618	1.63514	NAC domain-containing protein 78 OS=Arabidopsis thaliana GN=NAC078 PE=2 SV=2	predicted protein [Hordeum vulgare subsp. vulgare]
T10_Unigene_BMK.65297	Y	up	up	0.725542	0.740002	0	0.488515	11.837	7.68491	2.70836	7.41009	15.1686	3.92302	2.95102	4.11333	0.290348	2.45156	5.0184	2.32723	0.349275	1.27433	0	0.541201	1.10785	0.147763	16.5748	7.07118	1.80241	8.48278	17.3644	4.11806	0.34621	3.56475	0	1.30365	2.66861	1.41609	0	0	0	0	0	#NUM!	NAC domain-containing protein 68 OS=Oryza sativa subsp. japonica GN=NAC68 PE=2 SV=1	putative NAC transcription factor [Hordeum vulgare subsp. vulgare]
T13_Unigene_BMK.20258	Y	up	up	0	0.349388	0.477763	0.275717	3.06835	1.31941	2.23779	2.20852	8.01009	3.00182	1.54812	0.398377	0.639736	0.862078	3.12668	1.64463	0.109939	0.401112	0.106983	0.206011	0.747184	-0.420464	0.927489	0.973765	0.850998	0.917417	3.32739	1.73439	0.217948	0.112205	0	0.110051	0.399145	-1.32501	0.120978	0	0.352675	0.157884	0.572632	-0.804319	NAC domain-containing protein 90 OS=Arabidopsis thaliana GN=NAC090 PE=2 SV=1	predicted protein [Hordeum vulgare subsp. vulgare]
T13_Unigene_BMK.23478	Y	up	up	0.921769	0.67899	0.642787	0.747849	0.58974	0.986195	1.29032	0.955419	1.27756	0.353386	1.24971	1.20595	0.901692	1.11912	1.49645	0.581546	1.52843	1.21423	2.30298	1.68188	2.24896	1.16926	2.70368	2.12113	2.09906	2.30796	3.08613	1.6258	0.635331	0.805131	0.839519	0.759993	1.01624	0.0232404	0.651061	0.804277	1.10715	0.854162	1.14216	0.191764	NAC domain-containing protein 89 OS=Arabidopsis thaliana GN=NAC089 PE=1 SV=1	Dehydration-responsive element-binding protein 2B [Triticum urartu]
T13_Unigene_BMK.26559	Y	up	up	1.21977	1.86613	1.18476	1.42355	2.50843	1.00674	0.731776	1.41565	0.994447	-0.00803417	7.71746	2.05179	0.697328	3.48886	2.45081	1.29326	1.42605	1.75982	1.46934	1.55174	1.09005	0.124388	5.83845	2.75971	3.78774	4.12863	2.90023	1.53617	0.166299	0.513688	0	0.226662	0.159223	-2.65088	0.64616	1.27064	0.0896992	0.668833	0.469834	-1.08978	NAC transcription factor NAM-B2 OS=Triticum durum GN=NAM-B2 PE=2 SV=1	hypothetical protein F775_25701 [Aegilops tauschii]
T13_Unigene_BMK.28432	Y	up	up	2.83162	1.06636	2.14168	2.01322	78.0123	53.1473	34.3121	55.1572	27.3975	4.77597	33.7836	31.1948	25.4176	30.132	14.9671	3.90372	14.6799	13.696	14.0404	14.1388	7.02296	2.81208	7.25383	12.8964	7.52137	9.22385	4.58164	2.19586	2.16188	1.66949	0.357085	1.39615	0.693491	-0.52805	0.415389	0.781933	0.762443	0.653255	0.324483	-1.62379	Transcription factor JUNGBRUNNEN 1 OS=Arabidopsis thaliana GN=JUB1 PE=1 SV=1	NAC domain-containing protein 42 [Aegilops tauschii]
T13_Unigene_BMK.29940	Y	up	up	0.43494	0.221804	0.0758253	0.24419	0.695678	0.209403	0.608842	0.504641	2.06659	1.04725	0.851763	1.07484	2.5528	1.49314	6.11465	2.61227	0.837518	0.509281	0.203751	0.51685	2.11659	1.08174	0.220801	0	0.630285	0.283696	1.16178	0.216339	0.276723	0.213696	1.03984	0.510087	2.08889	1.06274	1.68963	0.731895	0.522412	0.981313	4.01864	2.00671	NAC domain-containing protein 8 OS=Arabidopsis thaliana GN=NAC008 PE=2 SV=1	NAC domain-containing protein 8 [Triticum urartu]
T13_Unigene_BMK.42782	Y	up	up	0.635552	0.648219	0.830993	0.704921	0.457449	1.07096	1.03794	0.85545	1.21354	0.279221	1.14889	1.24724	1.78035	1.39216	1.97492	0.981792	1.68275	1.95348	0.893186	1.5098	2.1418	1.09883	4.03305	2.9035	0.789427	2.57533	3.65335	1.86922	0	1.09291	0	0.364305	0.516802	-0.952317	0	0.534737	0.490738	0.341825	0.484912	-1.0442	NAC domain-containing protein 7 OS=Arabidopsis thaliana GN=NAC007 PE=2 SV=2	SWN4 [Brachypodium distachyon]
T16_Unigene_BMK.20370	Y	up	up	1.09733	0.639543	1.31179	1.01622	1.20354	0.905678	1.75552	1.28824	1.26768	0.342189	0.708445	2.18764	1.75652	1.55087	1.52611	0.609862	3.62231	1.78967	2.93744	2.78314	2.73871	1.4535	5.5707	7.44806	2.5313	5.18335	5.10061	2.35067	0.59842	4.46719	0.963721	2.00978	1.97769	0.983819	3.3217	1.58274	4.51892	3.14112	3.09098	1.62806	NAC transcription factor NAM-B2 OS=Triticum durum GN=NAM-B2 PE=2 SV=1	PREDICTED: NAC domain-containing protein 77-like [Brachypodium distachyon]
T16_Unigene_BMK.36129	Y	up	up	0.236955	0	0	0.0789848	4.77545	1.59715	2.10074	2.82445	35.7594	5.16025	1.60629	1.24003	0.853421	1.23325	15.6137	3.96474	0.456278	1.04046	0.111003	0.535913	6.78501	2.76235	0	1.73203	0	0.577343	7.30955	2.86978	0.113069	0	0	0.0376895	0.477174	-1.06741	0	0	0	0	0	#NUM!	--	NAC domain-containing protein 42 [Aegilops tauschii]
T4_Unigene_BMK.33521	Y	up	up	24.934	17.0689	10.6977	17.5668	80.5468	47.4483	27.2916	51.7623	2.94659	1.55905	28.8774	28.3823	23.3386	26.8661	1.52936	0.612931	44.0252	36.5194	30.0921	36.8789	2.09935	1.06994	85.9883	72.4905	56.5873	71.6887	4.08091	2.02889	2.90388	14.7838	3.4641	7.05059	0.401358	-1.31704	5.37293	9.38712	7.30946	7.35651	0.418772	-1.25576	NAC domain-containing protein 68 OS=Oryza sativa subsp. japonica GN=NAC68 PE=2 SV=1	transcription factor TaNAC4 [Triticum aestivum]
T4_Unigene_BMK.45663	Y	up	up	1.70361	0.651586	1.11375	1.15631	4.49607	5.5364	2.78223	4.27156	3.69412	1.88523	2.50219	1.67163	0.511314	1.56171	1.35059	0.433595	2.66537	0	1.99517	1.55351	1.34351	0.426002	5.62155	3.37259	1.05804	3.35072	2.89776	1.53494	0.40646	3.13883	2.18193	1.90907	1.651	0.72334	1.12808	0.955583	1.53467	1.20611	1.04307	0.0608307	NAC domain-containing protein 78 OS=Arabidopsis thaliana GN=NAC078 PE=2 SV=2	predicted protein [Hordeum vulgare subsp. vulgare]
T4_Unigene_BMK.59201	Y	up	up	0	0.304074	0.623698	0.309257	0	0	0	0	0	#NUM!	1.07787	4.9406	2.38613	2.80153	9.05891	3.17934	2.58336	2.09453	0.279324	1.65241	5.34315	2.41769	0	0	2.59219	0.864064	2.794	1.48233	0	0	0	0	0	#NUM!	1.57932	0	1.84161	1.14031	3.68725	1.88254	--	NAC domain-containing protein 78 [Aegilops tauschii]
T4_Unigene_BMK.9957	Y	up	up	0.555839	0	0	0.18528	0.266716	1.07044	0.51872	0.618625	3.33887	1.73936	0.251198	0.242402	0.222436	0.238679	1.28821	0.365365	0	0	0.260386	0.0867955	0.468456	-1.09401	0	1.01573	1.38083	0.798854	4.31161	2.10823	0.795696	2.73096	0	1.17555	6.34475	2.66556	2.35559	0.311779	1.43063	1.366	7.37263	2.88218	--	NAC domain-containing protein 48 [Aegilops tauschii]
T7_Unigene_BMK.36068	Y	up	up	0.476664	0.729246	0.249298	0.48507	3.43087	1.14746	1.55691	2.04508	4.21605	2.07589	0.64625	1.03937	1.14451	0.943377	1.94483	0.959643	0.229465	0	2.23296	0.82081	1.69215	0.758857	1.4519	0.29035	1.77621	1.17282	2.41784	1.27372	0.909808	5.3865	0	2.09877	4.32674	2.11328	3.78761	2.40632	0.981476	2.3918	4.93084	2.30183	--	Putative NAC domain-containing protein 94 [Triticum urartu]
T7_Unigene_BMK.37703	Y	up	up	0.690411	0.528128	0.90272	0.707086	1.15951	0.830999	0.644305	0.878272	1.2421	0.312782	1.09205	1.20436	0.967011	1.08781	1.53843	0.621462	2.16036	2.57683	2.4257	2.38763	3.37672	1.75562	0.876233	0.841098	2.78709	1.50147	2.12347	1.08642	1.15306	1.18725	0.530554	0.956955	1.35338	0.436565	2.19442	0	0.177699	0.790706	1.11826	0.161255	--	NAC domain-containing protein 29 [Aegilops tauschii]
T19_Unigene_BMK.40745	Y	up	down	0.806951	0.576124	0.759671	0.714249	0.774421	0.46621	0.60245	0.614361	0.860149	-0.217341	2.04222	2.46339	2.06673	2.19078	3.06725	1.61694	2.02002	1.41732	0.604835	1.34739	1.88644	0.915668	0	1.37631	0.701627	0.692644	0.969752	-0.044313	0.847124	1.03083	0.909496	0.92915	1.30088	0.379485	0.0854945	0	0.332311	0.139268	0.194986	-2.35856	NAC domain-containing protein 7 OS=Arabidopsis thaliana GN=NAC007 PE=2 SV=2	NAC domain-containing protein 43 [Aegilops tauschii]
T19_Unigene_BMK.50625	Y	up	down	2.2688	1.96341	1.22255	1.81826	1.71548	1.42333	1.28321	1.474	0.81067	-0.302814	3.07599	4.97712	4.4296	4.1609	2.2884	1.19434	2.61465	2.74716	2.2545	2.53877	1.39627	0.481575	4.29299	2.97338	2.04953	3.1053	1.70785	0.772178	0.721743	0.641805	0.810105	0.724551	0.398487	-1.3274	1.20187	1.19548	1.27407	1.22381	0.673066	-0.57118	NAC domain-containing protein 8 OS=Arabidopsis thaliana GN=NAC008 PE=2 SV=1	NAC domain-containing protein 8 [Aegilops tauschii]
T7_Unigene_BMK.2416	Y	up	down	0.142091	0	1.33765	0.493248	2.59089	1.09456	2.51943	2.06829	4.19321	2.06806	5.26558	0.867522	0.113724	2.08227	4.22156	2.07778	1.36804	0.873479	1.9969	1.41281	2.86429	1.51818	0	0.519309	0	0.173103	0.350945	-1.51068	1.35604	0.698123	1.89265	1.3156	2.66722	1.41534	1.65596	0.318804	0.877715	0.950825	1.92768	0.946866	Deneddylase OS=Gallid herpesvirus 2 (strain Chicken/Md5/ATCC VR-987) GN=MDV049 PE=3 SV=1	NAC domain-containing protein 78 [Triticum urartu]
T10_Unigene_BMK.5085	Y	up	—	3.20687	1.80754	1.5448	2.1864	3.36106	3.2098	2.75645	3.1091	1.42202	0.507939	4.00456	5.63089	5.94384	5.19309	2.37518	1.24803	6.7439	5.55839	2.88596	5.06275	2.31556	1.21136	1.24242	1.18232	2.41094	1.61189	0.737235	-0.439803	1.53024	1.28537	1.21056	1.34205	0.613818	-0.704117	1.96703	2.55617	1.0426	1.85527	0.848547	-0.236933	NAC domain-containing protein 8 OS=Arabidopsis thaliana GN=NAC008 PE=2 SV=1	NAC domain-containing protein 8 [Aegilops tauschii]
T10_Unigene_BMK.7741	Y	up	—	5.67129	5.51257	6.68868	5.95751	18.0083	17.5189	12.3256	15.9509	2.67745	1.42086	10.4584	13.0136	12.7947	12.0889	2.02919	1.0209	11.3237	10.2952	11.4115	11.0102	1.84811	0.886053	7.22668	9.55217	6.42976	7.7362	1.29856	0.376916	4.72221	4.86223	3.74393	4.44279	0.745746	-0.423244	4.67783	7.21622	4.78071	5.55825	0.932982	-0.100079	NAC domain-containing protein 78 OS=Arabidopsis thaliana GN=NAC078 PE=2 SV=2	predicted protein [Hordeum vulgare subsp. vulgare]
T10_Unigene_BMK.77918	Y	up	—	1.10478	0.533746	0.486573	0.708366	1.56246	2.01562	0.813949	1.46401	2.06674	1.04736	3.20589	0.507153	0.977298	1.56345	2.20712	1.14216	0.783763	0.868081	1.68882	1.11355	1.572	0.652604	0.531333	0.850046	2.23895	1.20678	1.70361	0.768591	0.443935	0.342823	0.536198	0.440985	0.622538	-0.683765	0.308023	0.456613	0.478904	0.414513	0.585168	-0.773077	NAC domain-containing protein 72 OS=Arabidopsis thaliana GN=NAC072 PE=2 SV=1	NAC domain-containing protein 72 [Aegilops tauschii]
T13_Unigene_BMK.49604	Y	up	—	2.61571	0.833702	0.855019	1.43481	3.60851	2.04643	3.43271	3.02921	2.11123	1.07808	2.73362	5.4184	3.27112	3.80771	2.65381	1.40806	1.7314	3.01494	3.06337	2.60324	1.81434	0.859445	0.912925	3.98327	0	1.63206	1.13748	0.185836	1.17014	1.36548	1.00504	1.18022	0.822561	-0.281806	2.25167	1.5589	1.09401	1.63486	1.13942	0.188303	NAC domain-containing protein 8 OS=Arabidopsis thaliana GN=NAC008 PE=2 SV=1	PREDICTED: uncharacterized protein LOC100823359 isoform 2 [Brachypodium distachyon]
T16_Unigene_BMK.16225	Y	up	—	4.26	2.28679	2.50161	3.01613	2.58206	1.94304	2.30161	2.27557	0.754466	-0.406471	7.70081	3.12891	1.49541	4.10838	1.36213	0.445868	4.89303	4.65996	8.82276	6.12525	2.03083	1.02207	3.26291	1.18363	3.52759	2.65805	0.881276	-0.182334	5.4207	4.55326	1.68468	3.88621	1.28848	0.365665	1.50445	2.01221	2.15442	1.89036	0.62675	-0.674039	NAC transcription factor NAM-B1 OS=Hordeum vulgare subsp. spontaneum GN=NAM-B1 PE=4 SV=1	NAC domain-containing protein 29 [Triticum urartu]
T16_Unigene_BMK.20100	Y	up	—	0.520135	0.696283	0.374046	0.530154	0.280781	0.37563	0.424725	0.360379	0.679762	-0.556898	0.881483	1.30428	1.61315	1.2663	2.38856	1.25614	2.41002	1.77001	1.34013	1.84006	3.47079	1.79527	0.561109	0.673262	0	0.411457	0.776108	-0.365671	0.558439	0.287498	0.299778	0.381905	0.720365	-0.4732	0.654396	0.911725	0.937111	0.834411	1.5739	0.654345	NAC transcription factor 29 OS=Arabidopsis thaliana GN=NAC029 PE=2 SV=1	NAC domain-containing protein 68 [Triticum urartu]
T16_Unigene_BMK.23302	Y	up	—	0.77447	1.05321	1.08014	0.969272	1.34198	1.6572	1.52581	1.50833	1.55615	0.637978	3.09169	3.77151	3.77079	3.54466	3.65704	1.87068	4.20468	3.17395	2.27761	3.21875	3.32079	1.73153	1.13581	0.393127	0.427546	0.652163	0.672838	-0.57167	1.35504	1.20496	1.47685	1.34562	1.38828	0.473298	1.80061	1.61698	1.52823	1.64861	1.70087	0.766274	--	NAC domain-containing protein 68 [Aegilops tauschii]
T16_Unigene_BMK.87958	Y	up	—	0.563867	0.460084	0.825735	0.616562	1.94809	1.30308	0.631454	1.29421	2.09907	1.06975	0.509652	0.295084	0.722075	0.508937	0.825444	-0.276759	0.434311	0.396146	0.422635	0.417698	0.677463	-0.561786	0.343503	0.412161	0.98054	0.578735	0.938648	-0.0913436	0.645751	0.332449	0.808845	0.595681	0.966134	-0.0497047	0.716884	0.88559	0.580515	0.727663	1.18019	0.239025	Formin-like protein 20 OS=Arabidopsis thaliana GN=FH20 PE=2 SV=3	PREDICTED: NAC domain-containing protein 100-like [Brachypodium distachyon]
T19_Unigene_BMK.49758	Y	up	—	2.16353	12.543	7.02743	7.24466	35.5158	22.3677	12.1143	23.3326	3.22066	1.68736	3.49933	2.97953	2.91638	3.13174	0.432283	-1.20995	3.9468	4.69998	7.36134	5.33604	0.736548	-0.441149	6.35877	9.43315	6.50619	7.43271	1.02596	0.0369687	9.56309	11.6369	9.56716	10.2557	1.41562	0.501439	10.4959	9.96394	10.6681	10.376	1.43222	0.518255	NAC domain-containing protein 67 OS=Oryza sativa subsp. japonica GN=NAC67 PE=2 SV=1	GRAB1 protein [Triticum sp.]
T19_Unigene_BMK.59686	Y	up	—	21.6134	19.9	14.6367	18.7167	16.3919	16.1306	20.1087	17.5437	0.937332	-0.0933686	22.8604	43.1458	50.1604	38.7222	2.06886	1.04884	47.3743	45.4613	26.3433	39.7263	2.12251	1.08577	16.475	13.2854	15.1775	14.9793	0.800318	-0.321355	14.9214	11.9425	15.3469	14.0703	0.751751	-0.411673	12.3194	15.4028	14.0678	13.93	0.744257	-0.426126	U1 small nuclear ribonucleoprotein 70 kDa OS=Xenopus laevis GN=snrnp70 PE=2 SV=1	Protein NAM8 [Triticum urartu]
T19_Unigene_BMK.48026	Y	down	down	0	2.43662	2.27175	1.56945	0.31264	0	0.202679	0.171773	0.109448	-3.19169	0.392601	0	0	0.130867	0.0833837	-3.58409	0	0.0953637	0.203481	0.0996148	0.063471	-3.97776	0.220509	0.396876	0.404647	0.340677	0.217067	-2.20379	0.310901	0.640239	0.111264	0.354135	0.225642	-2.14789	0.345149	1.58367	1.00618	0.978332	0.623358	-0.681867	Serine/arginine repetitive matrix protein 2 OS=Mus musculus GN=Srrm2 PE=1 SV=3	Putative NAC domain-containing protein 94 [Triticum urartu]
T19_Unigene_BMK.53764	Y	down	down	3.62771	5.8631	8.40655	5.96578	1.33903	1.28977	0.625006	1.0846	0.181804	-2.45955	0.605337	0.681498	1.20606	0.830965	0.139289	-2.84385	2.41806	3.18582	3.1374	2.91376	0.488412	-1.03383	3.05996	1.63181	1.87173	2.18783	0.36673	-1.44721	5.85894	7.07466	10.0645	7.66604	1.285	0.361769	16.32	10.6438	12.0663	13.01	2.18077	1.12484	NAC domain-containing protein 7 OS=Arabidopsis thaliana GN=NAC007 PE=2 SV=2	hypothetical protein F775_52611 [Aegilops tauschii]
T19_Unigene_BMK.57372	Y	down	down	22.0596	30.1995	23.5681	25.2758	6.33978	11.2454	8.2566	8.61393	0.340798	-1.55301	22.3909	3.60115	3.87103	9.95438	0.393831	-1.34435	8.85901	4.45465	20.1153	11.143	0.440857	-1.18162	71.7439	53.7486	54.3614	59.9513	2.37189	1.24604	9.45676	9.50532	6.28522	8.41577	0.332958	-1.58659	11.8733	11.3811	11.2947	11.5164	0.455628	-1.13407	NAC domain-containing protein 18 OS=Arabidopsis thaliana GN=NAC018 PE=2 SV=1	predicted protein [Hordeum vulgare subsp. vulgare]
T19_Unigene_BMK.70157	Y	down	down	0.756021	5.31194	3.51469	3.19422	0.40308	0.242659	0.391963	0.345901	0.10829	-3.20703	0.607405	0.293068	0	0.300158	0.093969	-3.41167	0.161754	0.14754	0.157406	0.155567	0.0487026	-4.35986	0.255867	0	0.208681	0.154849	0.048478	-4.36653	8.09692	3.96213	1.37712	4.47872	1.40213	0.487625	4.89491	2.26168	3.97819	3.71159	1.16197	0.216576	Flocculation protein FLO11 OS=Saccharomyces cerevisiae (strain ATCC 204508 / S288c) GN=MUC1 PE=1 SV=2	NAC domain-containing protein 78 [Aegilops tauschii]
T19_Unigene_BMK.70160	Y	down	down	0	2.9988	1.30116	1.43332	0	0.326669	0.211065	0.179245	0.125056	-2.99936	0.204423	0.197265	0	0.133896	0.0934168	-3.42017	0.108877	0	0	0.0362925	0.0253206	-5.30355	0	0	0	0	0	#NUM!	3.66935	2.77805	1.50628	2.65123	1.84971	0.8873	2.87545	2.28351	3.25985	2.80627	1.95788	0.969294	NAC domain-containing protein 74 OS=Oryza sativa subsp. japonica GN=NAC74 PE=2 SV=1	NAC domain-containing protein 78 [Aegilops tauschii]
T13_Unigene_BMK.41985	Y	down	up	8.24821	17.0091	14.3324	13.1965	10.9003	8.59324	5.84665	8.44673	0.640071	-0.643695	38.0905	4.28501	2.12837	14.8346	1.12413	0.168809	4.29614	1.46453	13.471	6.41054	0.485774	-1.04164	58.6676	32.2319	27.9363	39.612	3.00169	1.58578	1.46249	1.55015	0.323271	1.11197	0.0842623	-3.56897	1.24157	0.707888	1.25288	1.06745	0.0808883	-3.62792	NAC transcription factor NAM-B1 OS=Hordeum vulgare subsp. spontaneum GN=NAM-B1 PE=4 SV=1	TPA: NAC transcription factor [Hordeum vulgare subsp. vulgare]
T19_Unigene_BMK.41742	Y	down	up	4.3352	1.90736	1.7783	2.67362	0.326309	1.43239	0.713946	0.824214	0.308276	-1.6977	5.57024	4.48551	3.0275	4.36108	1.63115	0.705893	4.21484	5.44943	3.70332	4.45586	1.6666	0.736911	12.2555	5.54028	3.22032	7.00535	2.62018	1.38966	0.689548	0.918815	0.914511	0.840958	0.314539	-1.66869	0	0.0953601	0.262541	0.1193	0.0446213	-4.48612	NAC domain-containing protein 8 OS=Arabidopsis thaliana GN=NAC008 PE=2 SV=1	unnamed protein product [Triticum aestivum]
T19_Unigene_BMK.57012	Y	down	up	10.9572	13.8712	11.5765	12.135	8.93024	6.89244	4.2649	6.69586	0.551782	-0.85783	12.8897	5.95505	3.74586	7.5302	0.620537	-0.68841	4.77115	3.72328	6.34528	4.94657	0.40763	-1.29467	39.8601	39.7107	47.8746	42.4818	3.50077	1.80767	6.14808	10.0637	7.55983	7.92385	0.652977	-0.614897	9.10043	7.28881	11.5075	9.2989	0.766289	-0.384039	NAC transcription factor NAM-2 OS=Hordeum vulgare var. distichum GN=NAM-2 PE=4 SV=1	predicted protein [Hordeum vulgare subsp. vulgare]
T7_Unigene_BMK.50956	Y	down	up	27.6774	34.7118	26.4681	29.6191	12.4701	11.0399	8.74736	10.7524	0.363024	-1.46186	22.5074	14.1754	13.0078	16.5635	0.559217	-0.838519	19.4435	18.0176	22.313	19.9247	0.672697	-0.571971	91.4111	81.6001	68.6069	80.5394	2.71917	1.44317	12.4007	17.7097	15.1686	15.093	0.509569	-0.972649	23.7401	20.5341	20.8739	21.7161	0.733177	-0.447767	NAC domain-containing protein 71 OS=Oryza sativa subsp. japonica GN=NAC71 PE=2 SV=1	predicted protein [Hordeum vulgare subsp. vulgare]
T16_Unigene_BMK.20982	Y	down	—	7.98862	26.2495	16.0232	16.7537	6.71813	5.86833	5.95642	6.18096	0.36893	-1.43858	11.6496	6.3212	4.48224	7.48435	0.446727	-1.16254	9.27727	9.76389	11.9986	10.3466	0.617568	-0.695331	23.6222	14.4478	21.7891	19.953	1.19096	0.252125	12.5755	10.9252	8.05868	10.5198	0.627908	-0.671375	14.0917	15.7988	12.7607	14.217	0.848589	-0.236862	NAC domain-containing protein 71 OS=Oryza sativa subsp. japonica GN=NAC71 PE=2 SV=1	predicted protein [Hordeum vulgare subsp. vulgare]
T7_Unigene_BMK.49873	Y	down	—	7.10173	6.81297	6.91363	6.94278	2.90162	3.92694	3.14969	3.32608	0.479071	-1.06169	5.40205	2.82109	3.32032	3.84782	0.55422	-0.851471	5.07736	3.8902	4.41384	4.46047	0.642462	-0.638317	12.9218	12.7635	11.5286	12.4046	1.78669	0.837293	4.49598	6.49482	5.11519	5.36866	0.773273	-0.37095	7.00263	7.3359	9.91745	8.08533	1.16457	0.219793	Protein FEZ OS=Arabidopsis thaliana GN=FEZ PE=2 SV=1	Putative NAC domain-containing protein 9 [Aegilops tauschii]
T7_Unigene_BMK.50904	Y	down	—	3.6323	1.79942	5.64486	3.6922	1.29475	2.09854	1.84014	1.74448	0.472477	-1.08168	2.43885	2.71552	3.73777	2.96404	0.802786	-0.316912	1.69862	3.281	3.88932	2.95631	0.800692	-0.32068	2.00203	3.91936	2.70704	2.87614	0.778978	-0.360345	2.07989	2.95739	2.4457	2.49432	0.675567	-0.565829	2.85876	3.25987	2.88479	3.00114	0.812834	-0.298968	NAC domain-containing protein 8 OS=Arabidopsis thaliana GN=NAC008 PE=2 SV=1	uncharacterized protein LOC100501911 [Zea mays]
T1_Unigene_BMK.32075	Y	—	up	167.564	126.128	141.102	144.931	109.814	107.163	97.3682	104.782	0.722975	-0.467981	170.675	89.8085	78.7606	113.081	0.78024	-0.358011	119.886	101.791	159.077	126.918	0.875709	-0.191476	390.393	304.017	372.644	355.685	2.45416	1.29523	86.4052	162.191	136.171	128.256	0.884941	-0.176347	134.341	142.12	144.043	140.168	0.967133	-0.0482143	NAC transcription factor NAM-B2 OS=Triticum durum GN=NAM-B2 PE=2 SV=1	NAC domain-containing protein 18 [Aegilops tauschii]
T10_Unigene_BMK.80110	Y	—	up	7.58361	7.97057	7.40048	7.65155	4.30461	4.98693	5.13527	4.80894	0.628492	-0.670034	7.23062	4.15419	3.3679	4.91757	0.642689	-0.637807	5.92132	5.15733	7.4951	6.19125	0.80915	-0.305521	13.5685	14.3652	17.7481	15.2273	1.99009	0.992832	5.60458	7.58832	7.20173	6.79821	0.888474	-0.170598	6.02599	8.19629	8.95008	7.72412	1.00948	0.0136181	Putative NAC domain-containing protein 94 OS=Arabidopsis thaliana GN=ANAC094 PE=4 SV=1	NAC transcription factor [Hordeum vulgare subsp. vulgare]
T13_Unigene_BMK.25026	Y	—	up	1.31909	1.0349	0.63682	0.996937	1.26591	2.14949	1.79915	1.73818	1.74352	0.802007	2.56794	2.12402	0.812112	1.83469	1.84033	0.879962	1.27001	0.801976	2.09147	1.38782	1.39208	0.477246	3.91485	1.85422	4.41122	3.39343	3.40386	1.76717	0	0.0997071	0.207932	0.102546	0.102861	-3.28123	0	0	0	0	0	#NUM!	Mucin-5AC (Fragments) OS=Homo sapiens GN=MUC5AC PE=1 SV=3	NAC domain transcription factor [Triticum aestivum]
T13_Unigene_BMK.32927	Y	—	up	101.224	50.4927	41.4027	64.3732	39.6618	50.332	39.1655	43.0531	0.668805	-0.580343	103.355	95.8271	78.6398	92.6075	1.4386	0.524669	95.945	73.8399	91.8114	87.1988	1.35458	0.437848	232.617	168.169	144.602	181.796	2.8241	1.49779	3.66636	4.94763	2.65402	3.756	0.0583473	-4.09919	2.52848	1.5019	2.51693	2.18243	0.0339028	-4.88245	NAC domain-containing protein 21/22 OS=Arabidopsis thaliana GN=NAC021 PE=1 SV=2	putative NAC transcription factor [Triticum aestivum]
T19_Unigene_BMK.51868	Y	—	up	3.43015	1.14705	1.88222	2.15314	1.99671	2.21999	0.787152	1.66795	0.774659	-0.368366	2.23632	0.34332	0.810106	1.12991	0.524775	-0.93023	1.51592	1.92592	0.842952	1.42826	0.663339	-0.592182	6.56574	9.31669	1.53662	5.80635	2.69669	1.43119	1.9856	2.65229	1.38279	2.00689	0.932077	-0.101478	1.60856	3.09106	1.21574	1.97179	0.915773	-0.126939	NAC domain-containing protein 100 OS=Arabidopsis thaliana GN=NAC100 PE=2 SV=1	TPA: NAC transcription factor [Hordeum vulgare subsp. vulgare]
T19_Unigene_BMK.67123	Y	—	up	19.3847	27.1174	23.715	23.4057	19.2064	15.5004	14.7519	16.4862	0.704366	-0.505602	45.7903	20.9972	15.3987	27.3954	1.17046	0.227072	19.5479	11.3348	17.4824	16.1217	0.688793	-0.537857	160.3	97.1714	111.623	123.032	5.25647	2.3941	7.01239	10.2604	9.11368	8.7955	0.375784	-1.41202	6.7093	8.89379	7.31593	7.63967	0.326402	-1.61528	NAC domain-containing protein 100 OS=Arabidopsis thaliana GN=NAC100 PE=2 SV=1	predicted protein [Hordeum vulgare subsp. vulgare]
T19_Unigene_BMK.71098	Y	—	up	11.2213	11.1356	8.8825	10.4131	11.254	7.59273	10.0002	9.61566	0.923416	-0.114947	13.6146	13.226	13.1885	13.343	1.28136	0.357678	14.5998	8.70032	9.75566	11.0186	1.05814	0.0815336	30.895	28.4493	27.4995	28.948	2.77994	1.47506	3.08729	15.7948	13.1548	10.679	1.02553	0.0363663	18.1008	19.393	23.6256	20.3731	1.95648	0.968262	NAC domain-containing protein 21/22 OS=Arabidopsis thaliana GN=NAC021 PE=1 SV=2	NAC transcription factor [Hordeum vulgare subsp. vulgare]
T4_Unigene_BMK.39357	Y	—	up	90.1052	85.3983	73.671	83.0582	97.5628	87.1464	45.1351	76.6147	0.922423	-0.1165	112.641	56.3033	44.8886	71.2775	0.858164	-0.220675	67.9541	65.7445	94.3141	76.0042	0.915072	-0.128042	180.847	138.837	232.07	183.918	2.21433	1.14687	47.3454	52.42	40.318	46.6945	0.56219	-0.83087	50.0277	44.2552	41.1266	45.1365	0.543432	-0.879828	NAC domain-containing protein 48 OS=Oryza sativa subsp. japonica GN=NAC48 PE=2 SV=1	NAC transcription factor 6B [Triticum aestivum]
T4_Unigene_BMK.45938	Y	—	up	0.141356	0.288346	0.591438	0.34038	0.203486	0.408336	0.131916	0.247913	0.728341	-0.457314	1.14988	0.0616454	0.395974	0.535833	1.57422	0.654639	1.08877	0.248275	0.463533	0.600194	1.76331	0.818283	0	0	0.614528	0.204843	0.601807	-0.732628	1.75373	2.08354	1.15868	1.66532	4.89253	2.29058	0.673933	0.317155	1.30976	0.76695	2.25322	1.17199	--	NAC domain-containing protein 48 [Triticum urartu]
T13_Unigene_BMK.38298	Y	—	down	72.7134	80.9079	58.9658	70.8623	76.1626	63.7153	30.5326	56.8035	0.801603	-0.31904	76.855	43.1554	43.9418	54.6507	0.771224	-0.374778	46.2229	37.2444	54.455	45.9741	0.64878	-0.624198	151.847	111.902	112.354	125.368	1.76917	0.823074	28.7527	23.863	21.01	24.5419	0.346332	-1.52977	35.3307	31.6789	25.9741	30.9946	0.437392	-1.193	NAC domain-containing protein 67 OS=Oryza sativa subsp. japonica GN=NAC67 PE=2 SV=1	NAC transcription factor 2B [Triticum aestivum]
T13_Unigene_BMK.41316	Y	—	down	3.68202	3.55511	2.46491	3.23401	1.74324	2.26908	2.38238	2.13157	0.659108	-0.601413	2.83989	4.92425	5.42238	4.3955	1.35915	0.442702	7.1846	5.43231	4.00169	5.53953	1.7129	0.776438	2.24305	2.81101	0.975675	2.00991	0.621491	-0.686195	1.40557	0.964831	0.855134	1.07518	0.332459	-1.58875	1.76846	2.14792	1.16249	1.69295	0.523484	-0.933783	NAC domain-containing protein 76 OS=Oryza sativa subsp. japonica GN=NAC76 PE=2 SV=2	NAC domain-containing protein 68 [Aegilops tauschii]
T19_Unigene_BMK.47798	Y	—	down	1.14728	2.25028	1.20006	1.53254	1.18572	0.424892	0.988304	0.866306	0.565275	-0.822975	1.59534	0.692764	0.847603	1.04523	0.682028	-0.552098	0.594782	0.852525	1.32295	0.92342	0.602543	-0.730865	0.358416	2.90288	1.7539	1.67173	1.09082	0.125419	0.50534	0.346882	0.723396	0.525206	0.342703	-1.54497	0.467505	0.693029	1.18115	0.780562	0.509326	-0.97334	NAC domain-containing protein 77 OS=Oryza sativa subsp. japonica GN=NAC77 PE=2 SV=2	NAC transcription factor 8 [Triticum aestivum]
T7_Unigene_BMK.42888	Y	—	down	0.879209	0.672549	0.459831	0.67053	1.47659	0.211649	1.02562	0.90462	1.34911	0.43201	0.596006	0.191712	0.703685	0.497134	0.741405	-0.431666	0.211625	0.772114	0.411871	0.465203	0.693785	-0.52744	0.669508	1.60666	0.546038	0.940734	1.40297	0.488485	0.839072	1.7279	0	0.855658	1.27609	0.351732	1.16438	2.71239	0.905168	1.59398	2.37719	1.24926	Protein CUP-SHAPED COTYLEDON 2 OS=Arabidopsis thaliana GN=NAC098 PE=1 SV=1	hypothetical protein F775_52293 [Aegilops tauschii]
T1_Unigene_BMK.11050	N			0	0	0	0	0	0	0	0	#DIV/0!	#DIV/0!	0	0	0	0	#DIV/0!	#DIV/0!	0	0	0	0	#DIV/0!	#DIV/0!	0	0	0	0	#DIV/0!	#DIV/0!	0	0	0	0	#DIV/0!	#DIV/0!	0	0	0	0	#DIV/0!	#DIV/0!	Putative NAC domain-containing protein 94 OS=Arabidopsis thaliana GN=ANAC094 PE=4 SV=1	putative NAC domain transcription factor superfamily protein [Zea mays]
T1_Unigene_BMK.14611	N			0	0	0	0	0	0	0	0	#DIV/0!	#DIV/0!	0.461703	0	0	0.153901	#DIV/0!	#DIV/0!	0	0	0	0	#DIV/0!	#DIV/0!	0	0	1.90348	0.634493	#DIV/0!	#DIV/0!	0.487498	1.00391	0	0.497134	#DIV/0!	#DIV/0!	1.6236	0	0	0.541199	#DIV/0!	#DIV/0!	--	NAC domain-containing protein 78 [Aegilops tauschii]
T1_Unigene_BMK.25067	N			20.0836	9.57687	11.7315	13.7973	10.2628	10.3809	10.5477	10.3971	0.753559	-0.408207	12.3375	9.47887	8.97646	10.2643	0.743931	-0.426759	12.6398	15.0413	12.4629	13.3813	0.96985	-0.0441666	21.3622	21.925	31.2096	24.8323	1.79979	0.847826	8.38026	18.0264	17.0147	14.4738	1.04903	0.0690512	16.304	12.4844	15.6641	14.8175	1.07394	0.10291	NAC domain-containing protein 68 OS=Oryza sativa subsp. japonica GN=NAC68 PE=2 SV=1	putative NAC transcription factor [Hordeum vulgare subsp. vulgare]
T1_Unigene_BMK.42939	N			20.3988	15.3487	16.2522	17.3332	17.0445	18.3013	16.848	17.3979	1.00373	0.00537335	22.7654	35.3708	37.2673	31.8011	1.83469	0.875538	38.5978	31.6661	24.3076	31.5238	1.81869	0.862903	28.0533	26.5475	21.2108	25.2705	1.45792	0.543915	13.5224	14.4515	12.6908	13.5549	0.782017	-0.354728	14.9861	15.3474	16.4739	15.6025	0.900148	-0.151765	NAC domain-containing protein 78 OS=Arabidopsis thaliana GN=NAC078 PE=2 SV=2	NAC domain-containing protein 78 [Aegilops tauschii]
T1_Unigene_BMK.51946	N			0	0	0	0	0	0	0	0	#DIV/0!	#DIV/0!	0	0	0	0	#DIV/0!	#DIV/0!	0	0	0	0	#DIV/0!	#DIV/0!	0	0	0	0	#DIV/0!	#DIV/0!	0	0	0	0	#DIV/0!	#DIV/0!	0	0	0	0	#DIV/0!	#DIV/0!	NAC domain-containing protein 48 OS=Oryza sativa subsp. japonica GN=NAC48 PE=2 SV=1	NAC domain containing protein 32 [Arabidopsis thaliana]
T10_Unigene_BMK.12462	N			0	0	0	0	0	0.258836	0	0.0862786	#DIV/0!	#DIV/0!	0	0	0	0	#DIV/0!	#DIV/0!	0	0	0	0	#DIV/0!	#DIV/0!	0	0	0	0	#DIV/0!	#DIV/0!	0	0	0	0	#DIV/0!	#DIV/0!	1.13918	0	0	0.379726	#DIV/0!	#DIV/0!	NAC domain-containing protein 48 OS=Oryza sativa subsp. japonica GN=NAC48 PE=2 SV=1	predicted protein [Hordeum vulgare subsp. vulgare]
T10_Unigene_BMK.13106	N			0.17045	0	0.356584	0.175678	0	0.49238	0.636268	0.376216	2.14151	1.09863	0.154061	0.148667	0	0.100909	0.574399	-0.799875	0	0	0	0	0	#NUM!	0	0.415303	0	0.138434	0.788001	-0.34373	0	0	0	0	0	#NUM!	0.361174	0	1.57934	0.646838	3.68195	1.88047	NAC domain-containing protein 8 OS=Arabidopsis thaliana GN=NAC008 PE=2 SV=1	NAC domain-containing protein 8 [Triticum urartu]
T10_Unigene_BMK.19021	N			0	0	0.249298	0.0830993	0.228724	0.458982	0.667249	0.451652	5.43509	2.4423	0.215417	0.415748	0	0.210388	2.53177	1.34015	0.458931	0	0.223296	0.227409	2.7366	1.45238	0	1.7421	0	0.5807	6.98803	2.80489	0.454904	0	0	0.151635	1.82474	0.867691	0	0	0	0	0	#NUM!	--	NAC domain-containing protein 48 [Triticum urartu]
T10_Unigene_BMK.22141	N			0	0	0	0	0	0	0.921822	0.307274	#DIV/0!	#DIV/0!	0	0	0	0	#DIV/0!	#DIV/0!	0	0	0	0	#DIV/0!	#DIV/0!	0	0	0	0	#DIV/0!	#DIV/0!	0	0	0	0	#DIV/0!	#DIV/0!	0	0	0	0	#DIV/0!	#DIV/0!	--	NAC domain-containing protein 21/22 [Triticum urartu]
T10_Unigene_BMK.23	N			23.56	21.03	26.5581	23.7161	21.6381	26.4933	32.5988	26.9101	1.13468	0.182282	27.0245	28.1873	28.6117	27.9412	1.17815	0.236529	24.9487	29.2992	29.452	27.9	1.17642	0.234399	19.442	22.2532	26.3418	22.679	0.956271	-0.0645088	24.1373	15.3485	15.2674	18.2511	0.769565	-0.377884	18.5911	22.398	19.4112	20.1335	0.848938	-0.236269	NAC domain-containing protein 78 OS=Arabidopsis thaliana GN=NAC078 PE=2 SV=2	NAC transcription factor NTL5 [Triticum aestivum]
T10_Unigene_BMK.33195	N			0	0	0	0	0	0.305988	0	0.101996	#DIV/0!	#DIV/0!	0	0	0	0	#DIV/0!	#DIV/0!	0	0	0	0	#DIV/0!	#DIV/0!	0	0	0	0	#DIV/0!	#DIV/0!	0	0	0	0	#DIV/0!	#DIV/0!	0	0	0	0	#DIV/0!	#DIV/0!	--	NAC domain-containing protein 7 [Aegilops tauschii]
T10_Unigene_BMK.33550	N			0	0	0	0	0.3299	1.15852	0	0.49614	#DIV/0!	#DIV/0!	0	0	0	0	#DIV/0!	#DIV/0!	0	0	0	0	#DIV/0!	#DIV/0!	0.174512	0	0	0.0581706	#DIV/0!	#DIV/0!	0	0	0	0	#DIV/0!	#DIV/0!	0	0	0	0	#DIV/0!	#DIV/0!	NAC domain-containing protein 48 OS=Oryza sativa subsp. japonica GN=NAC48 PE=2 SV=1	hypothetical protein PRUPE_ppa009438mg [Prunus persica]
T10_Unigene_BMK.33722	N			0	0	0	0	0.473033	0.632825	0	0.368619	#DIV/0!	#DIV/0!	0	0	0	0	#DIV/0!	#DIV/0!	0	0	0	0	#DIV/0!	#DIV/0!	0	0	0	0	#DIV/0!	#DIV/0!	0	0	0	0	#DIV/0!	#DIV/0!	0	0	0	0	#DIV/0!	#DIV/0!	NAC domain-containing protein 2 OS=Arabidopsis thaliana GN=NAC002 PE=2 SV=2	hypothetical protein PRUPE_ppa009438mg [Prunus persica]
T10_Unigene_BMK.33871	N			0	0	0	0	0.624454	0	0	0.208151	#DIV/0!	#DIV/0!	0	0	0	0	#DIV/0!	#DIV/0!	0	0	0.609635	0.203212	#DIV/0!	#DIV/0!	0	0	0	0	#DIV/0!	#DIV/0!	0.62098	2.87726	1.3334	1.61055	#DIV/0!	#DIV/0!	0	0.729959	1.00484	0.578268	#DIV/0!	#DIV/0!	--	NAC domain-containing protein 7 [Aegilops tauschii]
T10_Unigene_BMK.34633	N			0	0	0	0	0	0.28812	0	0.0960401	#DIV/0!	#DIV/0!	0	0	0	0	#DIV/0!	#DIV/0!	0	0	0	0	#DIV/0!	#DIV/0!	0	0	0	0	#DIV/0!	#DIV/0!	0	0	0	0	#DIV/0!	#DIV/0!	0	0	0	0	#DIV/0!	#DIV/0!	NAC-alpha domain-containing protein 1 OS=Homo sapiens GN=NACAD PE=1 SV=3	hypothetical protein VOLCADRAFT_77934 [Volvox carteri f. nagariensis]
T10_Unigene_BMK.4486	N			13.2372	12.0685	13.1484	12.818	19.3081	16.5666	12.7792	16.2179	1.26524	0.339415	15.8362	24.4079	24.5894	21.6112	1.686	0.753601	30.2898	24.3905	19.6394	24.7732	1.93268	0.950606	13.7964	7.99899	12.1244	11.3066	0.882085	-0.18101	11.259	10.9028	9.85747	10.6731	0.832662	-0.264197	11.1973	10.8715	8.8564	10.3084	0.80421	-0.314355	NAC domain-containing protein 74 OS=Oryza sativa subsp. japonica GN=NAC74 PE=2 SV=1	NAC-domain transcription factor [Triticum aestivum]
T10_Unigene_BMK.45718	N			0	0	0	0	0	0	0	0	#DIV/0!	#DIV/0!	0	0	0	0	#DIV/0!	#DIV/0!	0	0	0	0	#DIV/0!	#DIV/0!	0	0	0	0	#DIV/0!	#DIV/0!	0	0	0	0	#DIV/0!	#DIV/0!	0	0	0	0	#DIV/0!	#DIV/0!	--	NAC domain-containing protein 43 [Aegilops tauschii]
T10_Unigene_BMK.52650	N			0	0.317948	0.326078	0.214675	0.598336	0	0	0.199445	0.929056	-0.106162	0	0	1.2475	0.415834	1.93704	0.953853	0	0	0.876205	0.292068	1.36051	0.444151	0	0	0	0	0	#NUM!	0	0	0	0	0	#NUM!	0	0	0	0	0	#NUM!	NAC domain-containing protein 48 OS=Oryza sativa subsp. japonica GN=NAC48 PE=2 SV=1	predicted protein [Hordeum vulgare subsp. vulgare]
T10_Unigene_BMK.55291	N			0	0	0	0	0.213808	0.858097	0.207911	0.426605	#DIV/0!	#DIV/0!	0.201368	0.582951	0	0.26144	#DIV/0!	#DIV/0!	0	0.195651	0.208734	0.134795	#DIV/0!	#DIV/0!	0.452403	0	0	0.150801	#DIV/0!	#DIV/0!	0	0	0	0	#DIV/0!	#DIV/0!	0	0	0.917466	0.305822	#DIV/0!	#DIV/0!	NAC domain-containing protein 8 OS=Arabidopsis thaliana GN=NAC008 PE=2 SV=1	PREDICTED: uncharacterized protein LOC100835793 [Brachypodium distachyon]
T10_Unigene_BMK.56031	N			0	0	0	0	0.502755	0	0.244445	0.249067	#DIV/0!	#DIV/0!	0	0	0	0	#DIV/0!	#DIV/0!	0	0	0	0	#DIV/0!	#DIV/0!	0	0	0.976065	0.325355	#DIV/0!	#DIV/0!	0	0	0	0	#DIV/0!	#DIV/0!	0	0	0	0	#DIV/0!	#DIV/0!	--	NAC domain-containing protein 78 [Aegilops tauschii]
T10_Unigene_BMK.58097	N			0.399933	0	0.209167	0.203033	0.191905	1.54039	0	0.577431	2.84402	1.50793	0	0	0.320091	0.106697	0.525514	-0.928198	0	0	0.187351	0.0624504	0.307587	-1.70093	0	0.243611	1.2419	0.495171	2.43887	1.28621	0.190838	0	0.204889	0.131909	0.64969	-0.622176	0.21186	0	0.411741	0.207867	1.02381	0.0339434	--	NAC domain-containing protein 7 [Aegilops tauschii]
T10_Unigene_BMK.5889	N			10.857	10.8291	6.5133	9.3998	8.73384	6.99512	6.85397	7.52765	0.80083	-0.320431	13.3487	14.4131	9.13677	12.2995	1.30849	0.387902	9.91505	7.01067	7.55425	8.15999	0.868103	-0.204063	17.6697	18.2839	15.3696	17.1077	1.82001	0.863946	2.59034	8.62899	5.23493	5.48475	0.583497	-0.777203	12.6022	15.4933	13.1501	13.7485	1.46264	0.548576	NAC domain-containing protein 21/22 OS=Arabidopsis thaliana GN=NAC021 PE=1 SV=2	NAC transcription factor [Hordeum vulgare subsp. vulgare]
T10_Unigene_BMK.61178	N			0	0	0	0	0	0	0	0	#DIV/0!	#DIV/0!	0	0	0	0	#DIV/0!	#DIV/0!	0	0	0	0	#DIV/0!	#DIV/0!	0	0	0	0	#DIV/0!	#DIV/0!	0	0	0	0	#DIV/0!	#DIV/0!	0	0	0	0	#DIV/0!	#DIV/0!	Protein BEARSKIN1 OS=Arabidopsis thaliana GN=BRN1 PE=2 SV=1	NAC domain-containing protein 7 [Aegilops tauschii]
T10_Unigene_BMK.63255	N			0	0	0	0	0	0	0	0	#DIV/0!	#DIV/0!	0	0	0	0	#DIV/0!	#DIV/0!	0	0	0	0	#DIV/0!	#DIV/0!	0	0	0	0	#DIV/0!	#DIV/0!	0	0	0	0	#DIV/0!	#DIV/0!	0	0	0	0	#DIV/0!	#DIV/0!	Transcription factor BTF3 homolog 4 OS=Danio rerio GN=btf3l4 PE=2 SV=1	NAC-domain-containing protein [Dacryopinax sp. DJM-731 SS1]
T10_Unigene_BMK.68655	N			1.22271	0.196908	1.00971	0.809779	0.555833	1.05343	0.840782	0.81668	1.00852	0.0122424	0.930655	0.617421	0.618072	0.722049	0.891662	-0.165432	0.371756	0.678175	0.482348	0.51076	0.63074	-0.664884	0.392035	1.09759	1.67862	1.05608	1.30416	0.383118	0.982649	0.822075	1.38469	1.06314	1.31287	0.392727	1.02271	1.66046	1.59008	1.42442	1.75902	0.814771	Mucin-5AC (Fragments) OS=Homo sapiens GN=MUC5AC PE=1 SV=3	NAC domain-containing protein 43 [Aegilops tauschii]
T13_Unigene_BMK.12484	N			0	0	0	0	0	0	0	0	#DIV/0!	#DIV/0!	0	0	0	0	#DIV/0!	#DIV/0!	0	0	0	0	#DIV/0!	#DIV/0!	0	0	0	0	#DIV/0!	#DIV/0!	0	0	0	0	#DIV/0!	#DIV/0!	0	0	0	0	#DIV/0!	#DIV/0!	Protein FEZ OS=Arabidopsis thaliana GN=FEZ PE=2 SV=1	Putative NAC domain-containing protein 9 [Aegilops tauschii]
T13_Unigene_BMK.1282	N			0	0	0	0	0	0	0	0	#DIV/0!	#DIV/0!	0.599219	0.385491	0	0.328237	#DIV/0!	#DIV/0!	0	0	0.207046	0.0690153	#DIV/0!	#DIV/0!	0	0	0	0	#DIV/0!	#DIV/0!	0	0	0	0	#DIV/0!	#DIV/0!	0	0	0	0	#DIV/0!	#DIV/0!	--	NAC domain-containing protein 8 [Aegilops tauschii]
T13_Unigene_BMK.17961	N			0.48322	0	0.336968	0.273396	0	0.310196	0	0.103399	0.378201	-1.40277	0.145586	0.421465	0.515667	0.360906	1.32009	0.400632	0	0	0	0	0	#NUM!	0	0	0	0	0	#NUM!	0	0	0	0	0	#NUM!	0.170653	0.180697	0.663316	0.338222	1.23711	0.306978	--	NAC domain-containing protein 78 [Aegilops tauschii]
T13_Unigene_BMK.42527	N			5.68847	1.42744	7.55581	4.89057	1.16982	3.78205	2.90709	2.61965	0.535654	-0.900628	4.203	3.15016	5.0587	4.13729	0.845972	-0.241319	1.82561	3.88544	6.72545	4.1455	0.847652	-0.238457	1.37515	5.55502	7.34611	4.75876	0.973047	-0.0394187	3.23142	6.07774	7.12372	5.47763	1.12004	0.163547	1.62628	3.49464	4.64796	3.25629	0.66583	-0.586774	NAC domain-containing protein 8 OS=Arabidopsis thaliana GN=NAC008 PE=2 SV=1	NAC domain-containing protein 8 [Triticum urartu]
T13_Unigene_BMK.44804	N			6.6526	3.44038	8.82087	6.30461	2.56276	4.10514	3.14789	3.27193	0.518974	-0.946267	6.26703	6.70138	8.2117	7.06004	1.11982	0.163267	4.87148	8.14624	6.93521	6.65098	1.05494	0.0771582	4.94696	6.73479	5.64463	5.77546	0.916069	-0.126472	4.56048	7.5039	5.28027	5.78155	0.917035	-0.124952	3.97085	4.94036	5.16088	4.6907	0.74401	-0.426605	NAC domain-containing protein 8 OS=Arabidopsis thaliana GN=NAC008 PE=2 SV=1	NAC domain-containing protein 8 [Aegilops tauschii]
T13_Unigene_BMK.45689	N			17.8543	15.7896	16.5397	16.7279	14.5127	11.9839	11.3827	12.6264	0.754813	-0.405808	24.9921	19.8327	16.0347	20.2865	1.21274	0.278266	23.4337	22.7559	21.2783	22.4893	1.34442	0.426984	36.844	28.0714	33.317	32.7441	1.95746	0.96898	10.0602	16.7852	15.6359	14.1605	0.846518	-0.240388	14.6184	16.005	14.262	14.9618	0.894422	-0.160972	--	NAC domain-containing protein 18 [Aegilops tauschii]
T13_Unigene_BMK.59016	N			0.490936	0	0.256762	0.249232	0	0	0	0	0	#NUM!	0.221866	0.428195	0.982315	0.544125	2.1832	1.12645	0.472671	0	0.459964	0.310878	1.24734	0.318858	0	0	0	0	0	#NUM!	0.234262	0	0	0.0780873	0.313311	-1.67433	0	0	0	0	0	#NUM!	--	NAC domain-containing protein 78 [Aegilops tauschii]
T13_Unigene_BMK.6625	N			0	0	0	0	0	0	0	0	#DIV/0!	#DIV/0!	0	0	0.43456	0.144853	#DIV/0!	#DIV/0!	0	0	0.763053	0.254351	#DIV/0!	#DIV/0!	0	0	0	0	#DIV/0!	#DIV/0!	0	0	0	0	#DIV/0!	#DIV/0!	0	0.609105	0	0.203035	#DIV/0!	#DIV/0!	NAC domain-containing protein 8 OS=Arabidopsis thaliana GN=NAC008 PE=2 SV=1	NAC domain-containing protein 8 [Triticum urartu]
T13_Unigene_BMK.70221	N			0.264472	0	0	0.0881573	0	0	0	0	0	#NUM!	1.19522	0.692019	0.211673	0.699636	7.93622	2.98845	0	0	0	0	0	#NUM!	1.07409	0	0	0.358031	4.06127	2.02193	0.252398	0	0	0.0841328	0.954348	-0.067412	0	0	0	0	0	#NUM!	NAC transcription factor 29 OS=Arabidopsis thaliana GN=NAC029 PE=2 SV=1	NAC domain-containing protein 29 [Aegilops tauschii]
T13_Unigene_BMK.70445	N			0	1.25274	0.321193	0.524644	0.589372	0	0	0.196457	0.374459	-1.41712	1.3877	0	0	0.462568	0.88168	-0.181673	0	0.269662	0	0.0898872	0.17133	-2.54515	0	0	0	0	0	#NUM!	0	0	0	0	0	#NUM!	0	0.344475	0.632261	0.325579	0.620571	-0.688331	NAC domain-containing protein 21/22 OS=Arabidopsis thaliana GN=NAC021 PE=1 SV=2	Putative NAC domain-containing protein 94 [Triticum urartu]
T13_Unigene_BMK.77936	N			0	0	0	0	0	0	0	0	#DIV/0!	#DIV/0!	0	0.957705	0	0.319235	#DIV/0!	#DIV/0!	0	0	0	0	#DIV/0!	#DIV/0!	0	0	0	0	#DIV/0!	#DIV/0!	0	0	0	0	#DIV/0!	#DIV/0!	0	0	0	0	#DIV/0!	#DIV/0!	Protein FEZ OS=Arabidopsis thaliana GN=FEZ PE=2 SV=1	Putative NAC domain-containing protein 9 [Aegilops tauschii]
T13_Unigene_BMK.78712	N			0	0	0	0	0.490225	0	0.476705	0.32231	#DIV/0!	#DIV/0!	0.230852	0.891073	0	0.373975	#DIV/0!	#DIV/0!	0	0	0	0	#DIV/0!	#DIV/0!	0	0	0	0	#DIV/0!	#DIV/0!	0	0	0	0	#DIV/0!	#DIV/0!	0	0.859578	0	0.286526	#DIV/0!	#DIV/0!	--	NAC domain-containing protein 78 [Aegilops tauschii]
T16_Unigene_BMK.1378	N			0	0	0	0	0	0	0	0	#DIV/0!	#DIV/0!	0	0	0	0	#DIV/0!	#DIV/0!	0.66895	0	0	0.222983	#DIV/0!	#DIV/0!	0	0	0	0	#DIV/0!	#DIV/0!	0	0	0	0	#DIV/0!	#DIV/0!	0	0	0	0	#DIV/0!	#DIV/0!	NAC transcription factor NAM-B1 OS=Hordeum vulgare subsp. spontaneum GN=NAM-B1 PE=4 SV=1	putative NAC transcription factor [Triticum aestivum]
T16_Unigene_BMK.184	N			0	0	0	0	0.460124	0	0	0.153375	#DIV/0!	#DIV/0!	0	0	0.383735	0.127912	#DIV/0!	#DIV/0!	0	0	0.898409	0.29947	#DIV/0!	#DIV/0!	0	0	0	0	#DIV/0!	#DIV/0!	0	0	0	0	#DIV/0!	#DIV/0!	0	0	0	0	#DIV/0!	#DIV/0!	NAC domain-containing protein 8 OS=Arabidopsis thaliana GN=NAC008 PE=2 SV=1	NAC domain-containing protein 8 [Triticum urartu]
T16_Unigene_BMK.20369	N			3.1482	2.30645	2.22629	2.56031	3.14895	2.68985	3.51728	3.11869	1.21809	0.284621	4.20814	4.21549	4.04571	4.15645	1.62341	0.69903	4.48258	3.66034	4.36207	4.16833	1.62805	0.703148	2.74622	3.88934	5.23225	3.95594	1.5451	0.627699	1.48108	2.00428	2.45334	1.97957	0.773174	-0.371134	2.39588	1.98972	3.69765	2.69442	1.05238	0.0736528	Protein ATAF2 OS=Arabidopsis thaliana GN=NAC081 PE=1 SV=1	hypothetical protein F775_05162 [Aegilops tauschii]
T16_Unigene_BMK.22977	N			0.371651	0.379058	0.699752	0.483487	0.713338	0.50101	0.693665	0.636004	1.31545	0.395559	0.671835	0.907634	1.07084	0.883436	1.82722	0.869648	1.07347	1.17497	0.69641	0.981618	2.03029	1.02168	0.301875	0.452767	0.0923265	0.282323	0.583931	-0.776131	0.993117	1.31472	0.15232	0.820054	1.69612	0.762241	0.630009	1.00063	0.688724	0.773122	1.59905	0.677218	--	NAC domain-containing protein 78 [Aegilops tauschii]
T16_Unigene_BMK.25085	N			22.2194	24.6218	26.0814	24.3075	35.8735	29.6798	29.2715	31.6082	1.30035	0.378898	28.6145	36.5375	36.1688	33.7736	1.38943	0.474494	30.0383	27.8022	25.2394	27.6933	1.13929	0.188136	15.3084	18.3682	18.1053	17.2607	0.710096	-0.493915	18.4548	14.6106	10.6985	14.5879	0.600141	-0.736627	19.1159	19.4445	21.9295	20.1633	0.829508	-0.269671	NAC domain-containing protein 78 OS=Arabidopsis thaliana GN=NAC078 PE=2 SV=2	hypothetical protein F775_28266 [Aegilops tauschii]
T16_Unigene_BMK.25303	N			36.1306	33.2234	34.863	34.739	68.3817	52.3976	47.6983	56.1592	1.6166	0.692966	57.0923	67.7753	72.7724	65.88	1.89643	0.923284	73.7242	62.8511	46.0884	60.8879	1.75272	0.809599	28.3758	25.8424	26.4266	26.8816	0.773816	-0.369938	51.031	33.8645	28.6034	37.8329	1.08906	0.123086	30.4769	28.634	28.4489	29.1866	0.840167	-0.251252	NAC domain-containing protein 78 OS=Arabidopsis thaliana GN=NAC078 PE=2 SV=2	NAC domain-containing protein 78 [Aegilops tauschii]
T16_Unigene_BMK.3429	N			2.24497	1.28224	2.06647	1.86456	1.03414	0.951144	1.08943	1.0249	0.549677	-0.863344	2.7596	0.704904	0.431229	1.29858	0.696453	-0.521902	1.38333	1.02519	1.0096	1.13937	0.611068	-0.710595	2.27936	2.95375	3.68082	2.97131	1.59357	0.672265	1.62829	2.73545	3.40434	2.58936	1.38872	0.47376	0.951396	1.51109	2.5886	1.68369	0.902999	-0.147203	Serine/arginine repetitive matrix protein 2 OS=Mus musculus GN=Srrm2 PE=1 SV=3	NAC domain-containing protein 48 [Aegilops tauschii]
T16_Unigene_BMK.35275	N			0.419367	0	0.219331	0.212899	0	0	0.391362	0.130454	0.612749	-0.706632	0.189523	0.365773	0.167823	0.241039	1.13218	0.179097	0.403765	1.289	0.39291	0.695224	3.2655	1.70731	0	0.510897	0	0.170299	0.799904	-0.322101	0	0.412089	0	0.137363	0.645201	-0.632179	0	0.23523	0	0.0784099	0.368296	-1.44106	--	NAC domain-containing protein 8 [Aegilops tauschii]
T16_Unigene_BMK.40351	N			0	0	0	0	0	0	0	0	#DIV/0!	#DIV/0!	0	0	0	0	#DIV/0!	#DIV/0!	0	0	0	0	#DIV/0!	#DIV/0!	0	0	0	0	#DIV/0!	#DIV/0!	0	0	0	0	#DIV/0!	#DIV/0!	0	0	0	0	#DIV/0!	#DIV/0!	NAC domain-containing protein 7 OS=Arabidopsis thaliana GN=NAC007 PE=2 SV=2	NAC domain-containing protein 7 [Aegilops tauschii]
T16_Unigene_BMK.44101	N			0.229332	0.116951	0.119942	0.155408	0.440174	0.331237	0	0.257137	1.65459	0.726474	0	0.100012	0.367097	0.155703	1.0019	0.00273189	0.2208	0.503494	0.752025	0.492106	3.16653	1.6629	0	0	0	0	0	#NUM!	0.547157	0	0	0.182386	1.17359	0.230927	0.60743	0	0	0.202477	1.30287	0.381689	NAC domain-containing protein 7 OS=Arabidopsis thaliana GN=NAC007 PE=2 SV=2	NAC domain-containing protein 7 [Triticum urartu]
T16_Unigene_BMK.45583	N			0	0	0	0	0	0	0	0	#DIV/0!	#DIV/0!	0	0	0	0	#DIV/0!	#DIV/0!	0.286	0.782605	0	0.356202	#DIV/0!	#DIV/0!	0	0	0	0	#DIV/0!	#DIV/0!	0	1.16759	0	0.389195	#DIV/0!	#DIV/0!	0	0	0.305822	0.101941	#DIV/0!	#DIV/0!	NAC domain-containing protein 8 OS=Arabidopsis thaliana GN=NAC008 PE=2 SV=1	NAC domain-containing protein 8 [Triticum urartu]
T16_Unigene_BMK.45765	N			0	0.254165	0.260664	0.17161	0	0	0.232557	0.077519	0.451717	-1.14651	0	0	0	0	0	#NUM!	0	0	0.233477	0.0778257	0.453504	-1.14081	0	0	0	0	0	#NUM!	0	0	0	0	0	#NUM!	0	0	0	0	0	#NUM!	NAC domain-containing protein 43 OS=Arabidopsis thaliana GN=NAC043 PE=2 SV=2	NAC domain-containing protein 43 [Triticum urartu]
T16_Unigene_BMK.47633	N			0	0	0.223329	0.0744431	0	0	0	0	0	#NUM!	0.192978	0.18622	0	0.126399	1.69793	0.763778	0	0	1.00018	0.333394	4.47851	2.16302	0	0	0.530396	0.176799	2.37495	1.2479	0.611277	0.2098	0	0.273692	3.67653	1.87835	0	0.239518	0.439619	0.226379	3.04097	1.60453	--	PREDICTED: NAC domain-containing protein 43-like [Brachypodium distachyon]
T16_Unigene_BMK.50328	N			0	0	0	0	0	0	0	0	#DIV/0!	#DIV/0!	0	0	0	0	#DIV/0!	#DIV/0!	0.286	0	0.278312	0.188104	#DIV/0!	#DIV/0!	0	0	0	0	#DIV/0!	#DIV/0!	0	0	0	0	#DIV/0!	#DIV/0!	0	0	0	0	#DIV/0!	#DIV/0!	NAC domain-containing protein 7 OS=Arabidopsis thaliana GN=NAC007 PE=2 SV=2	OSJNBb0020O11.1 [Oryza sativa Japonica Group]
T16_Unigene_BMK.54176	N			0	0	0	0	0	0.472724	0	0.157575	#DIV/0!	#DIV/0!	0	0	0	0	#DIV/0!	#DIV/0!	0.236336	0.215568	0.459964	0.303956	#DIV/0!	#DIV/0!	0	0.598086	0	0.199362	#DIV/0!	#DIV/0!	0.468524	0	0	0.156175	#DIV/0!	#DIV/0!	0	0	0	0	#DIV/0!	#DIV/0!	--	NAC domain-containing protein 78 [Aegilops tauschii]
T16_Unigene_BMK.55923	N			0	0	0	0	0	0	0	0	#DIV/0!	#DIV/0!	0	0	0	0	#DIV/0!	#DIV/0!	0	0	0.287693	0.0958976	#DIV/0!	#DIV/0!	0	0	0	0	#DIV/0!	#DIV/0!	0	0	0	0	#DIV/0!	#DIV/0!	0	0	0	0	#DIV/0!	#DIV/0!	--	NAC domain-containing protein 8 [Aegilops tauschii]
T16_Unigene_BMK.57081	N			0.459736	0	0.160296	0.206677	0	0	0	0	0	#NUM!	0	0	0	0	0	#NUM!	0	0.134579	0.861465	0.332015	1.60644	0.683866	0	0.74677	0.380696	0.375822	1.8184	0.862668	0.438748	0	0.62807	0.355606	1.72059	0.782899	0	0	0.31554	0.10518	0.508909	-0.974521	NAC domain-containing protein 7 OS=Arabidopsis thaliana GN=NAC007 PE=2 SV=2	PREDICTED: NAC domain-containing protein 7-like [Brachypodium distachyon]
T16_Unigene_BMK.66333	N			0	0.200528	0.205656	0.135395	0.188684	0.378633	0.55044	0.372586	2.75185	1.4604	0.177706	0.342967	0	0.173558	1.28186	0.358244	0.37859	0.172661	1.28944	0.613565	4.53168	2.18005	0	1.43713	0	0.479043	3.53812	1.82298	0.187634	0	0	0.0625447	0.461944	-1.11421	0	0	0	0	0	#NUM!	--	NAC domain-containing protein 48 [Triticum urartu]
T16_Unigene_BMK.74144	N			0	0	0	0	0	0	0	0	#DIV/0!	#DIV/0!	0	0	0	0	#DIV/0!	#DIV/0!	0	0	0	0	#DIV/0!	#DIV/0!	0	0	0	0	#DIV/0!	#DIV/0!	0	0	0	0	#DIV/0!	#DIV/0!	0	0	0	0	#DIV/0!	#DIV/0!	NAC domain-containing protein 7 OS=Arabidopsis thaliana GN=NAC007 PE=2 SV=2	NAC domain-containing protein 7 [Aegilops tauschii]
T16_Unigene_BMK.76326	N			0	0.154566	0.317037	0.157201	1.01806	0	0	0.339352	2.15871	1.11017	0.136975	0	0	0.0456583	0.290445	-1.78366	0.291815	0	0.425956	0.239257	1.52198	0.605951	0.615469	0	0	0.205156	1.30506	0.384113	0.289255	0	0.465828	0.251694	1.6011	0.679063	1.28447	0.510027	0.15602	0.650173	4.13594	2.04821	--	NAC domain-containing protein 7 [Aegilops tauschii]
T16_Unigene_BMK.76327	N			0	0	0	0	0	0	0	0	#DIV/0!	#DIV/0!	0	0	0	0	#DIV/0!	#DIV/0!	0	0	0.632214	0.210738	#DIV/0!	#DIV/0!	0	0	0	0	#DIV/0!	#DIV/0!	0	0	0	0	#DIV/0!	#DIV/0!	0	0	0	0	#DIV/0!	#DIV/0!	--	NAC domain-containing protein 7 [Aegilops tauschii]
T16_Unigene_BMK.78761	N			0.121102	0	0.253348	0.124817	0.464881	0	0.22603	0.230304	1.84513	0.883725	0.218917	0.316877	0.775405	0.437066	3.50166	1.80804	0.699581	0.319053	0.567312	0.528649	4.23539	2.0825	0	0	0	0	0	#NUM!	0	0.476002	0.124083	0.200028	1.60258	0.680392	0	0.407569	0.124678	0.177416	1.42141	0.507321	NAC domain-containing protein 74 OS=Oryza sativa subsp. japonica GN=NAC74 PE=2 SV=1	NAC domain-containing protein 74 [Aegilops tauschii]
T16_Unigene_BMK.79515	N			0	0	0	0	0.167051	0.167611	0.487333	0.273998	#DIV/0!	#DIV/0!	0.157332	0.607292	0.139318	0.301314	#DIV/0!	#DIV/0!	0	0.305731	0.978522	0.428084	#DIV/0!	#DIV/0!	0	1.27236	0	0.424121	#DIV/0!	#DIV/0!	0	0.513143	0.713413	0.408852	#DIV/0!	#DIV/0!	0	0.781103	1.25446	0.678519	#DIV/0!	#DIV/0!	--	NAC domain-containing protein 78 [Aegilops tauschii]
T16_Unigene_BMK.87017	N			0.167833	0.513533	0.789996	0.490454	0.0805335	0.24241	0.156625	0.159856	0.325935	-1.61734	0	0.512344	0.40298	0.305108	0.622094	-0.684797	0.807944	0.736946	0.157245	0.567378	1.15684	0.210193	0.0852018	0	0	0.0284006	0.0579068	-4.11012	0.0800854	0	0	0.0266951	0.0544295	-4.19947	0.266722	0.37656	0.259182	0.300821	0.613353	-0.70521	--	NAC domain-containing protein 78 [Triticum urartu]
T19_Unigene_BMK.10409	N			0.172967	0	0.36185	0.178272	0.165994	0	0	0.0553314	0.310376	-1.68791	0.156336	0	0	0.0521121	0.292317	-1.77439	0	0	0.162055	0.0540183	0.30301	-1.72256	0	0	0	0	0	#NUM!	0.165071	1.01979	0	0.394953	2.21545	1.1476	0.366508	0	1.24652	0.537675	3.01603	1.59265	NAC domain-containing protein 43 OS=Arabidopsis thaliana GN=NAC043 PE=2 SV=2	NAC domain-containing protein 43 [Triticum urartu]
T19_Unigene_BMK.12672	N			0	0	1.3365	0.445498	0	0	0	0	0	#NUM!	0	0	0	0	0	#NUM!	0	0	0	0	0	#NUM!	0	0	0	0	0	#NUM!	0	0	0	0	0	#NUM!	0	0	0	0	0	#NUM!	NAC domain-containing protein 72 OS=Arabidopsis thaliana GN=NAC072 PE=2 SV=1	NAC-domain protein 485 [Brassica napus]
T19_Unigene_BMK.14443	N			0.465831	0	0.730896	0.398909	0.447052	0	0	0.149017	0.373562	-1.42058	0.210521	0.203149	0.186417	0.200029	0.50144	-0.99585	0	0	0	0	0	#NUM!	0	0	0	0	0	#NUM!	0	0	0	0	0	#NUM!	0	0.261292	0	0.0870974	0.218339	-2.19536	NAC domain-containing protein 74 OS=Oryza sativa subsp. japonica GN=NAC74 PE=2 SV=1	NAC domain-containing protein 78 [Aegilops tauschii]
T19_Unigene_BMK.17340	N			0	0	0	0	0	0	0	0	#DIV/0!	#DIV/0!	0	0	0	0	#DIV/0!	#DIV/0!	0	0	0	0	#DIV/0!	#DIV/0!	0	0	0	0	#DIV/0!	#DIV/0!	0	0	0	0	#DIV/0!	#DIV/0!	0	0	0	0	#DIV/0!	#DIV/0!	--	NAC domain-containing protein 7 [Triticum urartu]
T19_Unigene_BMK.21226	N			0.267929	0	0.560513	0.276147	0	0	0	0	0	#NUM!	0	0	0	0	0	#NUM!	0	0	0	0	0	#NUM!	0	0	0	0	0	#NUM!	0	0	0	0	0	#NUM!	0	0	0	0	0	#NUM!	NAC domain-containing protein 8 OS=Arabidopsis thaliana GN=NAC008 PE=2 SV=1	NAC domain-containing protein 8 [Aegilops tauschii]
T19_Unigene_BMK.28639	N			0	0	0	0	0	0	0	0	#DIV/0!	#DIV/0!	0	0	0	0	#DIV/0!	#DIV/0!	0	0	0	0	#DIV/0!	#DIV/0!	0	0	0	0	#DIV/0!	#DIV/0!	0	0	0	0	#DIV/0!	#DIV/0!	0	0	0	0	#DIV/0!	#DIV/0!	--	NAC domain-containing protein 77 [Triticum urartu]
T19_Unigene_BMK.31613	N			0.254616	0.779071	0.266331	0.433339	0.244352	0.245171	0.237612	0.242378	0.559327	-0.838236	0	0.444153	0	0.148051	0.341652	-1.5494	0	0	0	0	0	#NUM!	0	0	0	0	0	#NUM!	0	0	0	0	0	#NUM!	0	0	0.262133	0.0873777	0.201638	-2.31016	NAC domain-containing protein 90 OS=Arabidopsis thaliana GN=NAC090 PE=2 SV=1	NAC domain-containing protein 90 [Aegilops tauschii]
T19_Unigene_BMK.33572	N			0	0	0	0	0	0	0	0	#DIV/0!	#DIV/0!	0	0	0	0	#DIV/0!	#DIV/0!	0	0	0	0	#DIV/0!	#DIV/0!	0	0	0	0	#DIV/0!	#DIV/0!	0	0	0	0	#DIV/0!	#DIV/0!	0	1.15692	0	0.385639	#DIV/0!	#DIV/0!	Putative NAC domain-containing protein 94 OS=Arabidopsis thaliana GN=ANAC094 PE=4 SV=1	Putative NAC domain-containing protein 94 [Triticum urartu]
T19_Unigene_BMK.35589	N			1.37609	0.0738695	0.833342	0.761102	0.347532	0.488175	0.337947	0.391218	0.514015	-0.960117	0.392774	0.0631702	0.811538	0.422494	0.555108	-0.849159	0.139463	0.445227	1.22142	0.602038	0.791009	-0.338235	0.367677	0.352934	1.6193	0.779971	1.02479	0.0353311	0.967675	1.77923	1.55838	1.4351	1.88555	0.914985	0.306934	0.812499	0.67108	0.596838	0.784176	-0.350751	NAC domain-containing protein 7 OS=Arabidopsis thaliana GN=NAC007 PE=2 SV=2	NAC domain-containing protein 7 [Triticum urartu]
T19_Unigene_BMK.36546	N			0.835174	0	0	0.278391	0.267169	0.268064	0.1299	0.221711	0.796401	-0.328434	0.251624	0	0.668441	0.306688	1.10164	0.139659	0.536069	0.12224	0.521657	0.393322	1.41284	0.498596	0	0.339153	0.691586	0.34358	1.23416	0.30353	0	0.6839	0.142622	0.275507	0.98964	-0.0150245	0.294949	0.156154	0.143305	0.198136	0.711718	-0.490622	NAC domain-containing protein 7 OS=Arabidopsis thaliana GN=NAC007 PE=2 SV=2	PREDICTED: NAC domain-containing protein 7-like [Brachypodium distachyon]
T19_Unigene_BMK.3892	N			0	0	0	0	0	0	0	0	#DIV/0!	#DIV/0!	0	0	0	0	#DIV/0!	#DIV/0!	0	0	0	0	#DIV/0!	#DIV/0!	0	0	0	0	#DIV/0!	#DIV/0!	0	0	0	0	#DIV/0!	#DIV/0!	0	0	0	0	#DIV/0!	#DIV/0!	--	NAC domain-containing protein 7 [Aegilops tauschii]
T19_Unigene_BMK.50390	N			3.02385	3.14231	2.32747	2.83121	1.64261	2.63699	1.33109	1.87023	0.660577	-0.598201	4.95054	1.14454	1.0046	2.36656	0.835882	-0.258628	2.25218	1.2526	3.47454	2.32644	0.821712	-0.283295	5.21349	2.78025	2.90555	3.6331	1.28323	0.359782	1.14343	2.74712	0.584581	1.49171	0.526881	-0.924452	2.35744	2.81621	2.87818	2.68394	0.947983	-0.0770662	NAC domain-containing protein 90 OS=Arabidopsis thaliana GN=NAC090 PE=2 SV=1	NAC domain-containing protein 90 [Aegilops tauschii]
T19_Unigene_BMK.51960	N			0	0	0.819348	0.273116	0	0	0	0	0	#NUM!	0	0	0	0	0	#NUM!	0	0	0	0	0	#NUM!	0	0	0	0	0	#NUM!	0	0	0	0	0	#NUM!	0	0	0	0	0	#NUM!	NAC domain-containing protein 102 OS=Arabidopsis thaliana GN=NAC102 PE=1 SV=1	hypothetical protein PRUPE_ppa010222mg [Prunus persica]
T19_Unigene_BMK.54293	N			0	0	0.223912	0.0746375	0	0.206123	0	0.0687075	0.92055	-0.119432	0	0	0	0	0	#NUM!	0.206099	0	0	0.0686998	0.920447	-0.119594	0	0	0.265891	0.0886302	1.18748	0.247898	0.408582	0.841393	0	0.416658	5.58243	2.48089	0	0.72043	0	0.240143	3.21746	1.68592	--	NAC domain-containing protein 43 [Aegilops tauschii]
T19_Unigene_BMK.55801	N			5.64814	3.15039	1.01544	3.27132	1.43981	2.80429	2.71784	2.32064	0.70939	-0.495349	9.89109	1.84737	0.706336	4.14826	1.26807	0.342634	1.44447	1.08503	4.63034	2.38661	0.729556	-0.454909	2.3297	1.18265	2.95971	2.15736	0.659476	-0.600608	2.86359	2.16801	1.35637	2.12932	0.650907	-0.619478	1.87002	1.78207	1.81716	1.82308	0.557293	-0.843493	--	Putative NAC domain-containing protein 94 [Aegilops tauschii]
T19_Unigene_BMK.57057	N			1.63656	0.807665	2.48495	1.64306	1.01328	1.11834	0.541934	0.891186	0.542395	-0.882585	1.43149	0.598591	0.887309	0.972463	0.591861	-0.756669	1.52484	2.179	1.58277	1.7622	1.07252	0.100998	2.84085	3.40867	1.96721	2.73891	1.66696	0.737218	1.61223	3.26819	1.51457	2.13166	1.29737	0.375594	2.29321	3.13887	3.96761	3.13323	1.90695	0.931268	Protein CUP-SHAPED COTYLEDON 3 OS=Arabidopsis thaliana GN=NAC031 PE=1 SV=1	NAC domain-containing protein 21/22 [Aegilops tauschii]
T19_Unigene_BMK.57664	N			10.3725	6.03947	6.85901	7.75698	5.98786	6.31406	6.97242	6.42478	0.828258	-0.271849	6.86076	4.8874	4.7393	5.49582	0.7085	-0.497161	5.20374	7.9224	7.26065	6.7956	0.876062	-0.190896	11.2173	11.0871	14.7102	12.3382	1.59059	0.669563	5.27186	10.7782	7.9403	7.9968	1.03092	0.0439264	7.11573	7.57912	7.69195	7.46227	0.962006	-0.0558819	NAC domain-containing protein 68 OS=Oryza sativa subsp. japonica GN=NAC68 PE=2 SV=1	putative NAC transcription factor [Hordeum vulgare subsp. vulgare]
T19_Unigene_BMK.64788	N			7.47437	4.13669	4.42429	5.34511	5.22688	5.9139	5.02865	5.38981	1.00836	0.0120131	7.1223	5.71058	4.82285	5.88525	1.10105	0.138882	7.08472	7.5307	7.21997	7.27847	1.3617	0.445413	6.52995	8.32925	10.5075	8.45556	1.58192	0.661679	4.03659	4.44095	2.73088	3.73614	0.698982	-0.516672	3.56044	3.76999	3.69839	3.67628	0.687782	-0.539976	NAC domain-containing protein 21/22 OS=Arabidopsis thaliana GN=NAC021 PE=1 SV=2	NAC domain-containing protein 21/22 [Triticum urartu]
T19_Unigene_BMK.70442	N			13.6599	10.8208	10.9281	11.8029	10.1298	11.1256	10.1276	10.461	0.886308	-0.17412	12.2733	21.9918	27.2024	20.4892	1.73594	0.795719	26.2774	26.9317	15.0745	22.7612	1.92844	0.947432	12.5809	10.6886	9.18771	10.819	0.916642	-0.125569	8.9399	8.80706	9.21088	8.98595	0.761333	-0.3934	12.8134	11.3871	9.61633	11.2723	0.955042	-0.0663642	NAC domain-containing protein 8 OS=Arabidopsis thaliana GN=NAC008 PE=2 SV=1	predicted protein [Hordeum vulgare subsp. vulgare]
T19_Unigene_BMK.7960	N			0	0	0.285861	0.0952872	0	0	0	0	0	#NUM!	0	0	0	0	0	#NUM!	0	0.719996	0	0.239999	2.51869	1.33267	0	0	0	0	0	#NUM!	0	0	0	0	0	#NUM!	0	0	0	0	0	#NUM!	Protein disconnected OS=Drosophila melanogaster GN=disco PE=1 SV=2	NAC domain-containing protein 8 [Aegilops tauschii]
T19_Unigene_BMK.8025	N			0	0	0	0	0	0	0	0	#DIV/0!	#DIV/0!	0	0	0	0	#DIV/0!	#DIV/0!	0	0	0	0	#DIV/0!	#DIV/0!	0	0	0	0	#DIV/0!	#DIV/0!	0	0	0	0	#DIV/0!	#DIV/0!	0	0	0	0	#DIV/0!	#DIV/0!	--	NAC domain-containing protein 7 [Aegilops tauschii]
T19_Unigene_BMK.8242	N			0.346665	0.176787	1.63177	0.718406	0	0	0	0	0	#NUM!	0	0	0.138729	0.0462429	0.0643686	-3.9575	0	0	0	0	0	#NUM!	0	0	0	0	0	#NUM!	0	0	0	0	0	#NUM!	0.918207	0	0	0.306069	0.426039	-1.23094	--	NAC domain-containing protein 43 [Triticum urartu]
T4_Unigene_BMK.10884	N			0.275584	0.140538	0.144132	0.186751	0.264475	0	0.642951	0.302475	1.61967	0.695698	0.37363	0.48073	0.110283	0.321548	1.7218	0.783915	0.397997	0.363023	0.258198	0.33974	1.81921	0.86331	0	0	1.02692	0.342306	1.83295	0.874168	0.78901	0.406202	0.141184	0.445465	2.38534	1.25419	0	0.618318	1.84418	0.820834	4.39533	2.13597	--	NAC domain-containing protein 8 [Aegilops tauschii]
T4_Unigene_BMK.357	N			0	0	0.303033	0.101011	0	0	0.270358	0.0901192	0.892171	-0.164608	0	0	0	0	0	#NUM!	0	0	0	0	0	#NUM!	0	0	0	0	0	#NUM!	0	0	0.890505	0.296835	2.93864	1.55515	0	0	0	0	0	#NUM!	NAC domain-containing protein 48 OS=Oryza sativa subsp. japonica GN=NAC48 PE=2 SV=1	NAC domain-containing protein 48 [Triticum urartu]
T4_Unigene_BMK.3900	N			0	0	0	0	0	0	0	0	#DIV/0!	#DIV/0!	0	0	0	0	#DIV/0!	#DIV/0!	0	0	0	0	#DIV/0!	#DIV/0!	0	0	0	0	#DIV/0!	#DIV/0!	0	0	0	0	#DIV/0!	#DIV/0!	0	0	0	0	#DIV/0!	#DIV/0!	--	NAC domain-containing protein 7 [Triticum urartu]
T4_Unigene_BMK.3977	N			0	0	0	0	0.458782	0	0	0.152927	#DIV/0!	#DIV/0!	0	0.20848	0.382616	0.197032	#DIV/0!	#DIV/0!	0	0	0.223947	0.0746492	#DIV/0!	#DIV/0!	0	0	0	0	#DIV/0!	#DIV/0!	0	0	0	0	#DIV/0!	#DIV/0!	0	0	0	0	#DIV/0!	#DIV/0!	--	NAC domain-containing protein 78 [Aegilops tauschii]
T4_Unigene_BMK.48874	N			0	0	0	0	0	0	0	0	#DIV/0!	#DIV/0!	0.301233	0	0	0.100411	#DIV/0!	#DIV/0!	0	0	0	0	#DIV/0!	#DIV/0!	0	0	0	0	#DIV/0!	#DIV/0!	0	0	0.341481	0.113827	#DIV/0!	#DIV/0!	0	0	0	0	#DIV/0!	#DIV/0!	NAC domain-containing protein 7 OS=Arabidopsis thaliana GN=NAC007 PE=2 SV=2	NAC domain-containing protein 7 [Triticum urartu]
T4_Unigene_BMK.58489	N			0	0	0	0	0	0	0	0	#DIV/0!	#DIV/0!	0	0	0	0	#DIV/0!	#DIV/0!	0	0	0	0	#DIV/0!	#DIV/0!	0	0	0	0	#DIV/0!	#DIV/0!	0	3.18432	0	1.06144	#DIV/0!	#DIV/0!	0.686659	0	0	0.228886	#DIV/0!	#DIV/0!	NAC domain-containing protein 72 OS=Arabidopsis thaliana GN=NAC072 PE=2 SV=1	hypothetical protein CARUB_v10005353mg [Capsella rubella]
T4_Unigene_BMK.58865	N			0	0	0	0	0	0	0	0	#DIV/0!	#DIV/0!	0	0	0	0	#DIV/0!	#DIV/0!	0	0	0	0	#DIV/0!	#DIV/0!	0	0	0	0	#DIV/0!	#DIV/0!	0	0	0	0	#DIV/0!	#DIV/0!	0	0	0	0	#DIV/0!	#DIV/0!	--	Putative NAC domain-containing protein 94 [Aegilops tauschii]
T4_Unigene_BMK.60230	N			0	0	0	0	0	0	0	0	#DIV/0!	#DIV/0!	0	0	0	0	#DIV/0!	#DIV/0!	0	0	0	0	#DIV/0!	#DIV/0!	0.237157	0	0	0.0790524	#DIV/0!	#DIV/0!	0	1.8362	0	0.612067	#DIV/0!	#DIV/0!	0	0	0.240476	0.0801585	#DIV/0!	#DIV/0!	NAC domain-containing protein 2 OS=Arabidopsis thaliana GN=NAC002 PE=2 SV=2	GRAB1-like protein [Arabidopsis thaliana]
T4_Unigene_BMK.64108	N			0	0	0	0	0	0	0	0	#DIV/0!	#DIV/0!	0	0	0	0	#DIV/0!	#DIV/0!	0	0	0	0	#DIV/0!	#DIV/0!	0	0	0	0	#DIV/0!	#DIV/0!	1.00743	0	0	0.335809	#DIV/0!	#DIV/0!	0	0	0	0	#DIV/0!	#DIV/0!	--	NAC domain-containing protein 78 [Aegilops tauschii]
T4_Unigene_BMK.67473	N			0	0	0	0	0	0	0	0	#DIV/0!	#DIV/0!	0	0	0	0	#DIV/0!	#DIV/0!	0	0	0	0	#DIV/0!	#DIV/0!	0	0	0	0	#DIV/0!	#DIV/0!	0	0	0	0	#DIV/0!	#DIV/0!	0	0	0	0	#DIV/0!	#DIV/0!	Protein FEZ OS=Arabidopsis thaliana GN=FEZ PE=2 SV=1	NAC domain protein, partial [Glycine max]
T4_Unigene_BMK.7961	N			0	0	0	0	0	0	0	0	#DIV/0!	#DIV/0!	0	0	0	0	#DIV/0!	#DIV/0!	0	0	0	0	#DIV/0!	#DIV/0!	0	0	0	0	#DIV/0!	#DIV/0!	0	0	0	0	#DIV/0!	#DIV/0!	0	0	0	0	#DIV/0!	#DIV/0!	NAC domain-containing protein 2 OS=Arabidopsis thaliana GN=NAC002 PE=2 SV=2	NAC transcription factor ATAF1 [Mikania micrantha]
T7_Unigene_BMK.10450	N			0	0	0	0	0	0	0	0	#DIV/0!	#DIV/0!	0	0	0	0	#DIV/0!	#DIV/0!	0	0.352939	0	0.117646	#DIV/0!	#DIV/0!	0	0	0	0	#DIV/0!	#DIV/0!	0	0	0	0	#DIV/0!	#DIV/0!	0	0	0.620639	0.20688	#DIV/0!	#DIV/0!	NAC domain-containing protein 78 OS=Arabidopsis thaliana GN=NAC078 PE=2 SV=2	putative NAC domain transcription factor superfamily protein isoform 1 [Zea mays]
T7_Unigene_BMK.14266	N			0	0	0	0	0	0	0	0	#DIV/0!	#DIV/0!	0	0	0.726405	0.242135	#DIV/0!	#DIV/0!	0	0	0	0	#DIV/0!	#DIV/0!	0	0	0	0	#DIV/0!	#DIV/0!	0	0	1.23992	0.413305	#DIV/0!	#DIV/0!	0	0	0	0	#DIV/0!	#DIV/0!	--	NAC domain-containing protein 7 [Aegilops tauschii]
T7_Unigene_BMK.49871	N			0	0	0.905899	0.301966	0	0	0	0	0	#NUM!	0	0.251791	0	0.0839303	0.277946	-1.84712	1.11178	0.25352	0.811415	0.72557	2.40282	1.26473	1.75864	0	0	0.586212	1.94132	0.957035	0	0	0	0	0	#NUM!	0	0.323855	0.594415	0.30609	1.01366	0.0195679	NAC domain-containing protein 12 OS=Arabidopsis thaliana GN=NAC012 PE=2 SV=1	NAC domain-containing protein 43 [Triticum urartu]
T7_Unigene_BMK.66876	N			0	0	0	0	0	0	0	0	#DIV/0!	#DIV/0!	0	0	0	0	#DIV/0!	#DIV/0!	0	0	0	0	#DIV/0!	#DIV/0!	0	0	0	0	#DIV/0!	#DIV/0!	0	0	0	0	#DIV/0!	#DIV/0!	0	0	0.344518	0.114839	#DIV/0!	#DIV/0!	--	putative NAC domain transcription factor superfamily protein isoform 1 [Zea mays]
T7_Unigene_BMK.67515	N			0.25701	0.262132	0	0.173048	0	0.494953	0	0.164984	0.953404	-0.0688409	0.464598	0.224165	0	0.229588	1.32673	0.407876	0	0	0	0	0	#NUM!	0	0.62621	0	0.208737	1.20624	0.270514	0	0.5051	0.263336	0.256145	1.4802	0.565794	0.272296	0.864967	0.529197	0.555487	3.21002	1.68258	--	NAC domain-containing protein 7 [Triticum urartu]
T7_Unigene_BMK.68000	N			0	0	0	0	0	0	0	0	#DIV/0!	#DIV/0!	0	0	0	0	#DIV/0!	#DIV/0!	0	0.243242	0	0.0810807	#DIV/0!	#DIV/0!	0	0	0	0	#DIV/0!	#DIV/0!	0	0	0	0	#DIV/0!	#DIV/0!	1.46727	0.621452	0	0.696241	#DIV/0!	#DIV/0!	NAC domain-containing protein 7 OS=Arabidopsis thaliana GN=NAC007 PE=2 SV=2	NAC domain-containing protein 7 [Triticum urartu]
