# Supplementary material for: Large-Scale Cloning and Comparative Analysis of TaNAC Genes in Response to Stripe Rust and Powdery Mildew in Wheat (Triticum aestivum L.)
Source: Genes (Basel). 2020 Sep 12;11(9):1073. doi: 10.3390/genes11091073 (PMC7564338; doi:10.3390/genes11091073)
Supplement: Supplementary file 1 [file genes-11-01073-s001.zip › Table S3. Various details of 186 TaNAC transcripts obtained from N9134 infected with Pst and Bgt..xlsx]

## Sheet: Table S3_186 Transcripts
Name of Cloned Transcripts	GenBank accession numbers	Normal or Abnormal Encoding	Segments of Abnormal Encoding Transcripts	Transcripts Seq	Transcripts/ORF Len	peptide Seq	peptide len	Unigenes	DEG or Not for Unigenes	Transcripts Acquisition	Variations of Transcripts in The Same Gene	Type of Domain Contained	From	To	Domain Length	E-Value	Dmain name	Superfamily	Accession	Number of predicted TMHs	Topology ("o"-outside;"i"-inside; )	Total prob of N-in	Aliphatic index	Grand average of hydropathicity (GRAVY)	Instability index	Molecular weight (average)	Theoretical pI	Subcellular Localization 1	Reliable-Index of Subcellular Localization 1	Subcellular Localization 2	Reliable-Index of Subcellular Localization 2	Subcellular Localization 3	Reliable-Index of Subcellular Localization 3	Best hit blast gene from IWGSC RefSeq v1.1	Gene Location	Descriptions of special cases
TaNAC_NTL5_7B.1	MN747300	Normal		ATGACCCACCCTTCCTCGTCCTCCTCCTCCGCCCCGGCGGCCGCGCCGGATGACCCGACCTCCCTTGCCCCGGGCTTCCGCTTCCACCCAACAGACGAGGAGCTCGTCTCCTACTACCTCAAGCGCAAGGTGCTCGGTCGCCCGCTCAAGGTCGACGCCATCGCTGAGGTAGACCTCTACAAGGTCGAGCCATGGGACCTCCCGGCAAGGTCGCGCCTCCGCAGCCGCGACTCCCAGTGGTACTTCTTCAGCCGCCTCGACCGCAAGCACGCCAACCGCGCGCGCACCAACCGCGCCACTGCAGGAGGCTACTGGAAGACCACCGGCAAGGACAGGGAGGTCCGCCATGGAGCTAGGGTTGTCGGGATGAAGAAGACGCTCGTCTTCCACGCTGGCCGC…	1932	MTHPSSSSSSAPAAAPDDPTSLAPGFRFHPTDEELVSYYLKRKVLGRPLKVDAIAEVDLYKVEPWDLPARSRLRSRDSQWYFFSRLDRKHANRARTNRATAGGYWKTTGKDREVRHGARVVGMKKTLVFHAGRAPKGERTNWVMHEYRLEGDGAAGIPQDSFVVCRIFQKAGPGPQNGAQYGAPFVEEEWEADEDDDFGPLPVQRDVVGEHEAPGAMEKGYLQMNDLIQDLAGQNENGSVVLPVSDTSNTSSHSEDVEGNSGDILNDPSLGSNFLQYIHPGEQNNPMLNENMLFNANVGDFLNSSSPNDEFLELKDLELPLGNDSTIWPSDGWAWKTAFPLDAVNGANNEVPLITGDQPFQPDELAQLLQTLQDDSSQLGSTMTDLPHSSITNSVKPED…	643	T10_Unigene_BMK.23	No	Amplified from TotalRNA	SNV	1 Normal NAM Domain	23	149	127	2.51e-24	NAM	pfam02365	cl03558	1	o620-642i	0.00481	71.12	-0.424	36.32	70260	4.63	Nuclear	2.311 *					TraesCS7B02G196900	chr7B|339605849-339611728|+
TaNAC_NTL5_7B.2	MN747301	Normal		ATGACCCACCCTTCCTCGTCCTCCTCGTCCGCCCCGGCGGCCGCGCCGGATGACCCGACCTCCCTTGCCCCGGGCTTCCGCTTCCACCCAACAGACGAGGAGCTCGTCTCCTACTACCTCAAGCGCAAGGTGCTCGGTCGCCCGCTCAAGGTCGACGCCATCGCTGAGGTAGACCTCTACAAGGTCGAGCCATGGGACCTCCCGGCAAGGTCGCGCCTCCGCAGCCGCGACTCCCAGTGGTACTTCTTCAGCCGCCTCGACCGCAAGCACGCCAACCGCGCGCGCACCAACCGCGCCACTGCAGGAGGCTACTGGAAGACCACCGGCAAGGACAGGGAGGTCCGCCATGGAGCTAGGGTTGTCGGGATGAAGAAGACGCTCGTCTTCCACGCTGGCCGC…	1932	MTHPSSSSSSAPAAAPDDPTSLAPGFRFHPTDEELVSYYLKRKVLGRPLKVDAIAEVDLYKVEPWDLPARSRLRSRDSQWYFFSRLDRKHANRARTNRATAGGYWKTTGKDREVRHGARVVGMKKTLVFHAGRAPKGERTNWVMHEYRLEGDGAAGIPQDSFVVCRIFQKAGPGPQNGAQYGAPFVEEEWEADEDDDFGPLPVQRDVVGEHEAPGAMEKGYLQMNDLIQDLAGQNENGSVVLPVSDTSNTSSHSEDVEGNSGDILNDPSLGSNFLQYIHPGEQNNPMLNENMLFNANVGDFLNSSSPNDEFLELKDLELPLGNDSTIWPSDGWAWKTAFPLDAVNGANNEVPLITGDQPFQPDELAQLLQTLQDDSSQLGSTMTDLPHSSITNSVKPED…	643	T10_Unigene_BMK.23	No	Amplified from TotalRNA	SNV	1 Normal NAM Domain	23	149	127	2.51e-24	NAM	pfam02365	cl03558	1	o620-642i	0.00481	71.12	-0.424	36.32	70260	4.63	Nuclear	2.311 *					TraesCS7B02G196900	chr7B|339605849-339611728|+
TaNAC_NTL5_7B.3	MN747304	Normal		ATGACCCACCCTTCCTCGTCCTCCTCGTCCGCCCCGGCGGCCGCGCCGGATGACCCGACCTCCCTTGCCCCGGGCTTCCGCTTCCACCCAACTATGACTGATCTCCCACACTCTTCTATTACAAATTCAGTCAAGCCAGAAGATGATTCTCTTATGTATTTTGATGCGCCCTTTGATAACTCAATGTTCAGTGATGGATTTAGACAGACGAATGGATTTCTCGGCTCCCCAGCAACCATTCTATCTGGTATCGAGACACTGGATGATGGTATTCCATACTATGATGCAATGGACGATAATAATTTATTTAATGATATGATGTGCTCTGTACAGCAGTCGGCTGGGAGCAGCTCCCATGTCTTTAATGGGCCAGTTCTTACTCAAGAGGTCAACAATCCC…	879	MTHPSSSSSSAPAAAPDDPTSLAPGFRFHPTMTDLPHSSITNSVKPEDDSLMYFDAPFDNSMFSDGFRQTNGFLGSPATILSGIETLDDGIPYYDAMDDNNLFNDMMCSVQQSAGSSSHVFNGPVLTQEVNNPNYTYSPTQKVVEPNFVVGAPSSTRLSEAGGQLNCVVLPDSQAKNGRFVKMLDSISAPPAFAAEFPGKSLSGVHPNTISVSTEVISIGSLTVASRQGKWSFQKDEDMELLFSTGFQPDNRIHCGGCNTVTAVLRGGFCLFFLSAIMLLVSYEVGLCIYGK*	292	T10_Unigene_BMK.23	No	Amplified from TotalRNA	SNV, Variable Splicing	No domain								1	o269-291i	0.27708	70.45	-0.114	40.41	31245	4.61	Extracellular	1.799 *	Nuclear	1.219 *			TraesCS7B02G196900	chr7B|339605849-339611728|+	Compared with the normal coding sequence of TaNAC_NTL5, a 1053bp sequence is missing after 88 or 92.
TaNAC_NTL5_7B.4	MN747305	Normal		ATGACCCACCCTTCCTCGTCCTCCTCGTCCGCCCCGGCGGCCGCGCCGGATGACCCGACCTCCCTTGCCCCGGGCTTCCGCTTCCACCCAACTATGACTGATCTCCCACACTCTTCTATTACAAATTCAGTCAAGCCAGAAGATGATTCTCTTATGTATTTTGATGCGCCCTTTGATAACTCAATGTTCAGTGATGGATTTAGACAGACGAATGGATTTCTCGGCTCCCCAGCAACCATTCTATCTGGTATCGAGACACTGGATGATGGTATTCCATACTATGATGCAATGGACGATAATAATTTATTTAATGATATGATGTGCTCTGTACAGCAGTCGGCTGGGAGCAGCTCCCATGTCTTTAATGGGCCAGTTCTTACTCAAGAGGTCAACAATCCC…	831	MTHPSSSSSSAPAAAPDDPTSLAPGFRFHPTMTDLPHSSITNSVKPEDDSLMYFDAPFDNSMFSDGFRQTNGFLGSPATILSGIETLDDGIPYYDAMDDNNLFNDMMCSVQQSAGSSSHVFNGPVLTQEVNNPNYTYSPTQKVVEPNFVVGAPSSTRLSEAGGQLNCVVLPDSQAKNGRFVKMLDSISAPPAFAAEFPGKSLSGVHPNTISVSTEVISIGSLTVASRQGKWSFQKDEDMELLFSTGFQPDNRIHCGGCNTVTAVLRGGFCLFCCQQ*	276	T10_Unigene_BMK.23	No	Amplified from TotalRNA	SNV, Variable Splicing	No domain								0	o	0.02085	63.59	-0.234	43.79	29505.8	4.58	Nuclear	2.255 *					TraesCS7B02G196900	chr7B|339605849-339611728|+	Compared with the normal coding sequence of TaNAC_NTL5, a 1053bp sequence was missing after 88 or 92, and another base was missing at 731 or 732 leading to early termination.
TaNAC_NTL5_U.1	MN747302	Normal		ATGACCCACCCTTCCTCGTCCTCCTCCTCCGCCCCGGCGGCCGCGCCGGATGACCCGACCTCCCTTGCCCCGGGCTTCCGCTTCCACCCAACAGACGAGGAGCTCGTCTCCTACTACCTCAAGCGCAAGGTGCTCGGTCGCCCGCTCAAGGTCGACGCCATCGCTGAGGTAGACCTCTACAAGGTCGAGCCATGGGACCTCCCGGCAAGGTCGCGCCTCCGCAGCCGCGACTCCCAGTGGTACTTCTTCAGCCGCCTCGACCGCAAGCACGCCAACCGCGCGCGCACCAACCGCGCCACTGCAGGAGGCTACTGGAAGACCACCGGCAAGGACAGGGAGGTCCGCCATGGAGCTAGGGTTGTCGGGATGAAGAAGACGCTCGTCTTCCACGCTGGCCGC…	1941	MTHPSSSSSSAPAAAPDDPTSLAPGFRFHPTDEELVSYYLKRKVLGRPLKVDAIAEVDLYKVEPWDLPARSRLRSRDSQWYFFSRLDRKHANRARTNRATAGGYWKTTGKDREVRHGARVVGMKKTLVFHAGRAPKGERTNWVMHEYRLEGDGAAGIPQDSFVVCRIFQKAGPGPQNGAQYGAPFVEEEWEADEDDDFGPLPVQRDVVGEHEAPGAMEKGYLQMNDLIQDLAGQNENGSVVLPVSDTSNTSSHSEDVEGNSGDILNDPSLGSNFLQYIHPGEQNNPMLNENMLFNANVGDFLNSSSPNDEFLELKDLELPLGNDSTIWPSDGWAWKTAFPLDAVNRSNNEVPLITGDQPFQPDELAQLLQTLQDDSSQLGSTMTDLPHSSITNSVKPED…	646	T10_Unigene_BMK.23	No	Amplified from TotalRNA	SNV	1 Normal NAM Domain	23	149	127	2.52e-24	NAM	pfam02365	cl03558	1	o623-645i	0.00463	71.08	-0.424	37.66	70633.4	4.67	Nuclear	2.470 *					TraesCSU02G135000	chrUn|116282764-116288736|+
TaNAC_NTL5_U.2	MN747303	Normal		ATGACCCACCCTTCCTCGTCCTCCTCCTCCGCCCCGGCGGCCGCGCCGGATGACCCGACCTCCCTTGCCCCGGGCTTCCGCTTCCACCCAACAGACGAGGAGCTCGTCTCCTACTACCTCAAGCGCAAGGTGCTCGGTCGCCCGCTCAAGGTCGACGCCATCGCTGAGGTAGACCTCTACAAGGTCGAGCCATGGGACCTCCCGGCAAGGTCGCGCCTCCGCAGCCGCGATTCCCAGTGGTACTTCTTCAGCCGCCTCGACCGCAAGCACGCCAACCGCGCGCGCACCAACCGCGCCACTGCAGGAGGCTACTGGAAGACCACCGGCAAGGACAGGGAGGTCCGCCATGGAGCTAGGGTTGTCGGGATGAAGAAGACGCTCGTCTTCCACGCTGGCCGC…	1941	MTHPSSSSSSAPAAAPDDPTSLAPGFRFHPTDEELVSYYLKRKVLGRPLKVDAIAEVDLYKVEPWDLPARSRLRSRDSQWYFFSRLDRKHANRARTNRATAGGYWKTTGKDREVRHGARVVGMKKTLVFHAGRAPKGERTNWVMHEYRLEGDGAAGIPQDSFVVCRIFQKAGPGPQNGAQYGAPFVEEEWEADEDDDFGPLPVQRDVFGEHEAPGAMEKGYLQMNDLIQDLAGQNENGSVVLPVSDTSNTSSHSEDVEGNSGDILNDPSLCSNFLQYIHPGEQNSPMLVENMLSNANVGDFLNSSSPNDEFLELKDLELPLGNDSTIWPSDGWAWKTAFPLDAVNRSNNEVPLITGDQPFQPDELAQLLQTLQDDSSQLGSTMTDLPHSSITNSVKPED…	646	T10_Unigene_BMK.23	No	Amplified from TotalRNA	SNV	1 Normal NAM Domain	23	149	127	2.52e-24	NAM	pfam02365	cl03558	1	o623-645i	0.00466	71.24	-0.418	38.52	70708.6	4.69	Nuclear	2.686 *					TraesCSU02G135000	chrUn|116282764-116288736|+
TaNAC001_7A	MN747172	Normal		ATGAGCTCTATTGGCATGATGGAGGCGAGGATGCCGCCGGGGTTCCGGTTCCACCCACGGGACGAGGAGCTGGTCCTCGACTACCTCCTCCACAAGCTCACCGGCCGGCGCGCATACGGTGGCGTCGACATCGTGGACGTCGACCTCAACAAGTGCGAGCCATGGGACCTTCCAGAGGCGGCGTGCGTGGGCGGCAGGGAGTGGTACTTCTTCAGCCTGCGCGACCGCAAGTACGCCACCGGCCAGCGCACCAACCGCGCCACGCGCTCCGGCTACTGGAAGGCCACCGGCAAGGACCGCGCCATCCTCGCGCACGGCGAGGCGTTGGTGGGGATGCGCAAGACGCTCGTCTTCTACCAGGGGAGGGCCCCCAAGGGGACGAGAACGGAGTGGGTCATG…	870	MSSIGMMEARMPPGFRFHPRDEELVLDYLLHKLTGRRAYGGVDIVDVDLNKCEPWDLPEAACVGGREWYFFSLRDRKYATGQRTNRATRSGYWKATGKDRAILAHGEALVGMRKTLVFYQGRAPKGTRTEWVMHEFRLEEERHRHHHQQKGGAAAAEARCQLKEDWVLCRVFYKSRTSSPRPPSEEVCTFFSELDLPTMPPLAPLIDACIAFDSGTAMNTIEQVSCFSGLPALPLRGSMSFGDLLGWDNPEKKAIRTSLSNMSSNSNSKLELAPNWSQENGLSQMWTPL*	289	T13_Unigene_BMK.32927	Yes	Amplified from TotalRNA	SNV	1 Normal NAM Domain	12	138	127	5.27e-17	NAM	pfam02365	cl03558	0	o	0.02854	67.23	-0.507	51.93	32688.2	8.14	Nuclear	2.313 *					TraesCS7A02G305200	chr7A|430240058-430242835|+
TaNAC001_7D	MN747173	Normal		ATGAGCTCTATTGGCATGATGGAGGCGAGGATGCCGCCGGGGTTCCGGTTCCACCCACGGGACGAGGAGCTGGTCCTCGACTACCTCCTCCACAAGCTCACCGGCCGGCGCGCATACGGTGGCGTCGACATCGTGGACGTCGACCTCAACAAGTGCGAGCCATGGGACCTTCCAGAGGCGGCGTGCGTGGGCGGCAGGGAGTGGTACTTCTTCAGCCTGCGCGACCGCAAGTACGCCACCGGCCAGCGCACCAACCGCGCCACGCGCTCCGGCTACTGGAAGGCCACCGGCAAGGACCGCGCCATCCTCGCGCACGGCGAGGCGTTGGTGGGGATGCGCAAGACGCTCGTCTTCTACCAGGGGAGGGCCCCCAAGGGGACGAGAACGGAGTGGGTCATG…	870	MSSIGMMEARMPPGFRFHPRDEELVLDYLLHKLTGRRAYGGVDIVDVDLNKCEPWDLPEAACVGGREWYFFSLRDRKYATGQRTNRATRSGYWKATGKDRAILAHGEALVGMRKTLVFYQGRAPKGTRTEWVMHEFRLEEERHRHHHQQKGGAAAAEARCQLKEDWVLCRVFYKSRTTSPRPPSDEACTFFSELDLPTMPPLAPLINAYIAFDSGTAMNTIEQVSCFSGLPALPLRGSMSFGDLLGWDNPEKKAIRTALSNMSSNSNSKLELTPNWSQENGLSQMWTPL*	289	T13_Unigene_BMK.32927	Yes	Amplified from TotalRNA	SNV	1 Normal NAM Domain	12	138	127	5.6e-17	NAM	pfam02365	cl03558	0	o	0.02856	66.57	-0.528	48.8	32733.2	8.49	Nuclear	2.069 *					TraesCS7D02G302000	chr7D|382255258-382258222|+
TaNAC002_5B.1	MN747175	Normal		ATGGGGATGCCGGCGGTGAGGAGGAGGGAGAGGGACGCGGAGGCGGAGCTCAACCTGCCCCCCGGCTTCCGCTTCCACCCCACCGACGACGAGCTGGTGGAGCACTACCTGTGCCGCAAGGCGGCCGGGCAGCGCCTCCCGGTCCCCATCATCGCCGAGGTCGACCTCTACCGCTTCGACCCGTGGGCGCTCCCCGACCGCGCCCTCTTCGGCACCCGCGAGTGGTACTTCTTCACCCCGCGCGACCGCAAGTACCCCAACGGGTCGCGCCCCAACCGCGCCGCCGGCAACGGCTACTGGAAGGCCACCGGCGCCGACAAGCCCGTCGCGCCCCGCGGAGGGCGCACCATGGGGATCAAGAAGGCGCTGGTGTTTTATGCCGGGAAGGCGCCTAAGGGG…	984	MGMPAVRRRERDAEAELNLPPGFRFHPTDDELVEHYLCRKAAGQRLPVPIIAEVDLYRFDPWALPDRALFGTREWYFFTPRDRKYPNGSRPNRAAGNGYWKATGADKPVAPRGGRTMGIKKALVFYAGKAPKGVKTDWIMHEYRLADAGRAAASKKGSLRLDDWVLCRLYNKKNEWEKMQLQQQGGEEMMVEPKAENTASDMVVTSHSHSQSQSHSHSWGEARTPESEIVDNDPSLFQQAAAFQAQSPAAAAAHQEMMATLMVPKKEAAEEAGRNDLFVDLSYDDIQSMYNGLDMMPPGDDLLYSSLFASPRLRGSQPGAGGMPAPF*	327	T13_Unigene_BMK.38298	Yes	Amplified from TotalRNA	SNV	1 Normal NAM Domain	20	145	126	1.07e-21	NAM	pfam02365	cl03558	0	o	0.03844	60.43	-0.643	45.42	36492.2	6.47	Nuclear	2.000 *					TraesCS5B02G480900	chr5B|653432395-653434033|+
TaNAC002_5B.2	MN747178	Normal		ATGGGGATGCCGGCGGTGAGGAGGAGGGAGAGGGACGCGGAGGCGGAGCTCAACCTGCCCCCCGGCTTCCGCTTCCACCCCACCGACGACGAGCTGGTGGAGCACTACCTGTGCCGCAAGGCGGCCGGGCAGCGCCTCCCGGTCCCCATCATCGCCGAGGTCGACCTCTACCGCTTCGACCCGTGGGCGCTCCCCGACCGCGCCCTCTTCGGCACCCGCGAGTGGTACTTCTTCACCCCGCGCGACCGCAAGTACCCCAACGGGTCGCGCCCCAACCGCGCCGCCGGCAACGGATACTGGAAGGCCACCGGCGCCGACAAGCCCGTCGCGCCCCGCGGTGGGAGGACCATGGGGATCAAGAAGGCCCTGGTGTTTTACGCCGGCAAGGCGCCCAAGGGG…	984	MGMPAVRRRERDAEAELNLPPGFRFHPTDDELVEHYLCRKAAGQRLPVPIIAEVDLYRFDPWALPDRALFGTREWYFFTPRDRKYPNGSRPNRAAGNGYWKATGADKPVAPRGGRTMGIKKALVFYAGKAPKGVKTDWIMHEYRLADAGRAAASKKGSLRLDDWVLCRLYNKKNEWEKMQLQQQGGEEMMVEPKEEHAASDMVVTSHSHSQSQSHSHSWGEARTPESEIVDNDPSLFQQAAAFQAQSPAAAAAHQEMMATLMVPKKEAAEEAGRNDLFVDLSYDDIQSMYNGLDMMPPGDDLLYSSLFASPRLRGSQPGAGGMPAPF*	327	T13_Unigene_BMK.38298	Yes	Amplified from TotalRNA	SNV	1 Normal NAM Domain	20	145	126	1.57e-21	NAM	pfam02365	cl03558	0	o	0.03844	60.43	-0.656	46.45	36543.2	6.33	Nuclear	1.894 *					TraesCS5B02G480900	chr5B|653432395-653434033|+
TaNAC002_5B.3	MN786414	Abnormal	1-567/417-983	ATGGGGATGCCGGCGGTGAGGAGGAGGGAGAGGGACGCGGAGGCGGAGCTCAACCTGCCCCCCGGCTTCCGCTTCCACCCCACCGACGACGAGCTGGTGGAGCACTACCTGTGCCGCAAGGCGGCCGGGCAGCGCCTCCCGGTCCCCATCATCGCCGAGGTCGACCTCTACCGCTTCGACCCGTGGGCGCTCCCCGACCGCGCCCTCTTCGGCACCCGCGAGTGGTACTTCTTCACCCCGCGCGACCGCAAGTACCCCAACGGGTCGCGCCCCAACCGCGCCGCCGGCAACGGCTACTGGAAGGCCACCGGCGCCGACAAGCCCGTCGCGCCCCGCGGAGGGCGCACCATGGGGATCAAGAAGGCGCTGGTGTTTTATGCCGGGAAGGCGCCTAAGGGG…	983			T13_Unigene_BMK.38298	Yes	Amplified from TotalRNA	SNV																							TraesCS5B02G480900	chr5B|653432395-653434033|+	One base is deleted at 400 positions in this sequence relative to TaNAC002_5B.1.
TaNAC002_5D.1	MN747174	Normal		ATGGGGATGCCGGCGGTGAGGAGGAGGGAGAGGGACGCGGAGGCGGAGCTCAACCTGCCGCCGGGCTTCCGCTTCCACCCCACCGACGACGAGCTCGTGGAGCACTACCTGTGCCGCAAGGCGGCCGGCCAGCGCCTGCCCGTGCCCATCATCGCCGAGGTCGACCTCTACCGCTTCGACCCGTGGGCGCTCCCCGACCGCGCCCTCTTCGGCACCCGCGAGTGGTACTTCTTCACCCCGCGCGACCGCAAGTACCCCAACGGCTCCCGCCCCAACCGCGCCGCCGGCAACGGATACTGGAAGGCCACCGGCGCCGACAAGCCCGTCGCGCCCCGCGGTGGGAGGACCATGGGGATCAAGAAGGCCCTGGTGTTTTACGCCGGCAAGGCGCCCAAGGGG…	984	MGMPAVRRRERDAEAELNLPPGFRFHPTDDELVEHYLCRKAAGQRLPVPIIAEVDLYRFDPWALPDRALFGTREWYFFTPRDRKYPNGSRPNRAAGNGYWKATGADKPVAPRGGRTMGIKKALVFYAGKAPKGVKTDWIMHEYRLADAGRAAASKKGSLRLDDWVLCRLYNKKNEWEKMQLQQQGGEEMMVEPKEEHAASDMVVTSHSHSQSQSHSHSWGEARTPESEIVDNDPSLFQQAAAFQAQSPAAAAAHQEMMATLMVPKKEAADEAGRNDLFVDLSYDDIQSMYNGLDMMPPGDDLLYSSLFASPRVRGSQPGAGGMPAPF*	327	T13_Unigene_BMK.38298	Yes	Amplified from TotalRNA	SNV	1 Normal NAM Domain	20	145	126	1.54e-21	NAM	pfam02365	cl03558	0	o	0.03844	60.12	-0.654	44.6	36515.2	6.33	Nuclear	1.934 *					TraesCS5D02G481200	chr5D|519277111-519278774|+
TaNAC002_5D.2	MN747176	Normal		ATGGGGATGCCGGCGGTGAGGAGGAGGGAGAGGGACGCGGAGGCGGAGCTCAACCTGCCCCCCGGCTTCCGCTTCCACCCCACCGACGACGAGCTGGTGGAGCACTACCTGTGCCGCAAGGCGGCCGGGCAGCGCCTCCCGGTCCCCATCATCGCCGAGGTCGACCTCTACCGCTTCGACCCGTGGGCGCTCCCCGACCGCGCCCTCTTCGGCACCCGCGAGTGGTACTTCTTCACCCCGCGCGACCGCAAGTACCCCAACGGGTCGCGCCCCAACCGCGCCGCCGGCAACGGCTACTGGAAGGCCACCGGCGCCGACAAGCCCGTCGCGCCCCGCGGTGGGAGGACCATGGGGATCAAGAAGGCGCTGGTGTTTTATGCCGGGAAGGCGCCTAAGGGG…	984	MGMPAVRRRERDAEAELNLPPGFRFHPTDDELVEHYLCRKAAGQRLPVPIIAEVDLYRFDPWALPDRALFGTREWYFFTPRDRKYPNGSRPNRAAGNGYWKATGADKPVAPRGGRTMGIKKALVFYAGKAPKGVKTDWIMHEYRLADAGRAAASKKGSLRLDDWVLCRLYNKKNEWEKMQLQQQGGEEMMVEPKEEHAASDMVVTSHSHSQSQSHSHSWGEARTPESEIVDNDPSLFQQAAAFQAQSPAAAAAHQEMMATLMVPKKEAADEAGRNDLFVDLSYDDIQSMYNGLDMMPPGDDLLYSSLFASPRVRGSQPGAGGMPAPF*	327	T13_Unigene_BMK.38298	Yes	Amplified from TotalRNA	SNV	1 Normal NAM Domain	20	145	126	1.54e-21	NAM	pfam02365	cl03558	0	o	0.03844	60.12	-0.654	44.6	36515.2	6.33	Nuclear	1.934 *					TraesCS5D02G481200	chr5D|519277111-519278774|+
TaNAC002_5D.3	MN747177	Normal		ATGGGGATCCCGGCGGTGAGGAGGAGGGAGAAGGACGCGGAGGCGGAGCTCAACCTGCCGCCGGGCTTCCGCTTCCACCCCACCGACGACGAGCTCGTGGAGCACTACCTGTGCCGCAAGGCGGCCGGCCCCGTTCTAAGCAGAGCCGAGGTCGACCTCTACCGCTTCGACCCGTGGGCGCTCCCCGACCGCGCCCTCTTCGGCACCCGCGAGTGGTACTTCTTCACCCCGCGCGACCGCAAGTACCCCAACGGCTCCCGCCCCAACCGCGCCTCCGGCAACGGATACTGGAAGGCCACCGGCGCCGACAAGCCCGTCGCGCCCCGCGGTGGGAGGACCATGGGGATCAAGAAGGCCCTGGTGTTTTACGCCGGCAAGGCGCCCAAGGGGGTTAAGACC…	975	MGIPAVRRREKDAEAELNLPPGFRFHPTDDELVEHYLCRKAAGPVLSRAEVDLYRFDPWALPDRALFGTREWYFFTPRDRKYPNGSRPNRASGNGYWKATGADKPVAPRGGRTMGIKKALVFYAGKAPKGVKTDWIMHEYRLADAGRAAASKKGSLRLDDWVLCRLYNKKNEWEKMQLQQQGGEEMMVEPKEEHAASDMVVTSHSHSQSQSHSHSWGEARTPESEIVDNDPSLFQQAAAFQAQSPAAAAAHQEMMATLMVPKKEAAEEAGRNDLFVDLSYDDIQSMYNGLDMMPPGDDLLYSSLFASPRLRGSQPGAGGMPAPF*	324	T13_Unigene_BMK.38298	Yes	Amplified from TotalRNA	SNV, Variable Splicing	1 Normal NAM Domain	20	142	123	4.09e-18	NAM	pfam02365	cl03558	0	o	0.03578	59.48	-0.674	44.48	36148.7	6.33	Nuclear	2.111 *					TraesCS5D02G481200	chr5D|519277111-519278774|+
TaNAC002_5D.4	MN786413	Abnormal	1-552/665-1114	ATGGGGATGCCGGCGGTGAGGAGGAGGGAGAGGGACGCGGAGGCGGAGCTCAACCTGCCCCCCGGCTTCCGCTTCCACCCCACCGACGACGAGCTGGTGGAGCACTACCTGTGCCGCAAGGCGGCCGGGCAGCGCCTCCCGGTCCCCATCATCGCCGAGGTCGACCTCTACCGCTTCGACCCGTGGGCGCTCCCCGACCGCGCCCTCTTCGGCACCCGCGAGTGGTACTTCTTCACCCCGCGCGACCGCAAGTACCCCAACGGGTCGCGCCCCAACCGCGCCGCCGGCAACGGCTACTGGAAGGCCACCGGCGCCGACAAGCCCGTCGCGCCCCGCGGAGGGCGCACCATGGGGATCAAGAAGGCGCTGGTGTTTTATGCCGGGAAGGCGCCTAAGGGG…	1114			T13_Unigene_BMK.38298	Yes	Amplified from TotalRNA	SNV																							TraesCS5D02G481200	chr5D|519277111-519278774|+	Inserting a 130 bp intron (GT-AG) after 480 in this sequence relative to TaNAC002_5D.1.
TaNAC006/022_5B	KY461014	Normal		ATGACCCACCCTTCCTCGTCCTCCTCCTCCGCCCCGGCGGCCGCGCCGGATGACCCGACCTCCCTTGCCCCGGGCTTCCGCTTCCACCCAACAGACGAGGAGCTCGTCTCCTACTACCTCAAGCGCAAGGTGCTCGGTCGCCCGCTCAAGGTCGACGCCATCGCTGAGGTAGACCTCTACAAGGTCGAGCCATGGGACCTCCCTGTGACTGCATCGGTGGGCGGCAAGGAATGGTATTTCTATAGCCTAAAGGATCGGAAATACGCGACGGGGCAGCGCACGAACCGAGCTACTGTGTCGGGATACTGGAAGGCGACCGGAAAGGATAGGGTGGTGGCACGACGAGGCGCCCTAGTGGGGATGAGGAAGACATTGGTGTTCTACCAAGGGAGGGCCCCT…	942	MTHPSSSSSSAPAAAPDDPTSLAPGFRFHPTDEELVSYYLKRKVLGRPLKVDAIAEVDLYKVEPWDLPVTASVGGKEWYFYSLKDRKYATGQRTNRATVSGYWKATGKDRVVARRGALVGMRKTLVFYQGRAPKGRKTEWVMHEYRLEGAHEQASKQEDWVLCRVICKKKSGVGATPRPRNLTNIVHGTSTDTSSPPLPPLMDTTLAQLQATMNTSSAAAAAAALEQVPCFSSFSNNSANNSSYLPMVTGNSNGMSYLDHGLPDFGSYLDPAMNCDKKVLKAVLSQLSSMGGEVVPSMSPQMAAAVSSTWNHF*	313	T19_Unigene_BMK.71098	Yes	Amplified from TotalRNA		1 Normal NAM Domain	23	147	125	7.67e-25	NAM	pfam02365	cl03558	0	o	0.0132	67.35	-0.392	35.03	34059.6	9.23	Nuclear	2.767 *					TraesCS5B02G054200	chr5B|59165237-59170277|-
TaNAC006/022_5D.1	MN747250	Normal		ATGTCGATGAGCTTCCTGAGCATGGTGGAGACGGAGCTGCCGCCGGGGTTCCGGTTCCACCCGAGAGACGACGAGCTCATCTGCGACTACCTCGCGCCCAAGGTCACTGGCAAGGTCGGCTTCTCCGGCCGCCGCCCTCCCATGGTCGACGTCGACCTCAACAAGGTCGAGCCATGGGACCTCCCCGTGACTGCATCGGTGGGCGGCAAAGAATGGTATTTCTACAGCCTAAAGGATCGGAAATATGCGACGGGGCAGCGCACAAACCGAGCTACTGTGTCGGGATACTGGAAGGCGACTGGGAAGGATAGGGTGGTGGCACGACGAGGCGCCCTAGTGGGGATGAGGAAGACATTGGTGTTCTACCAAGGGAGGGCCCCTAAAGGGAGGAAGACTGAA…	912	MSMSFLSMVETELPPGFRFHPRDDELICDYLAPKVTGKVGFSGRRPPMVDVDLNKVEPWDLPVTASVGGKEWYFYSLKDRKYATGQRTNRATVSGYWKATGKDRVVARRGALVGMRKTLVFYQGRAPKGRKTEWVMHEYRLEGAHEQASKQEDWVLCRVICKKKSGVGATPRPRNLTNIVHGTSTDTSSPPLPPLMDTTLAQLQATMNTSAAAALEQVPCFSSFSNNSASNSSYLPMVTGNSNGMSYLDHGLPDFGSYLDPALNCDKKVLKAVLSQLSSMGGEVVPSMSPQMAAAVSSTWNHF*	303	T10_Unigene_BMK.5889	No	Amplified from TotalRNA	SNV, s_InDel	1 Normal NAM Domain	14	141	128	3.71e-18	NAM	pfam02365	cl03558	0	o	0.00608	67.56	-0.373	35.08	33311	9.21	Nuclear	2.783 *					TraesCS5D02G059700	chr5D|56454927-56459926|-
TaNAC006/022_5D.2	MN747251	Normal		ATGTCGATGAGCTTCCTGAGCATGGTGGAGACGGAGCTGCCGCCGGGGTTCCGGTTCCACCCGAGAGACGACGAGCTCATCTGCGACTACCTCGCGCCCAAGGTCACTGGCAAGGTCGGCTTCTCCGGCCGCCGCCCGCCCATGGTCGACGTCGACCTCAACAAGGTCGAGCCATGGGACCTCCCCGTGACTGCATCGGTGGGCGGCAAAGAATGGTATTTCTACAGCCTAAAGGATCGGAAATATGCGACGGGGCAGCGCACAAACCGAGCTACTGTGTCGGGATACTGGAAGGCGACTGGGAAGGATAGGGTGGTGGCACGACGAGGCGCCCTAGTGGGGATGAGGAAGACATTGGTGTTCTACCAAGGGAGGGCCCCTAAAGGGAGGAAGACTGAA…	912	MSMSFLSMVETELPPGFRFHPRDDELICDYLAPKVTGKVGFSGRRPPMVDVDLNKVEPWDLPVTASVGGKEWYFYSLKDRKYATGQRTNRATVSGYWKATGKDRVVARRGALVGMRKTLVFYQGRAPKGRKTEWVMHEYRLEGAHEQASKQEDWVLCRVICKKKSGVGATPRPRNLTNIVHGTSTDTSSPPLPPLMDTTLAQLQATMNTSAAAALEQVPCFSSFSNNSASNSSYLPMVTGNSNGMSYLDHGLPDFGSYLDPALNCDKKVLKAVLSQLSSMGGEVVPSMSPQMAAAVSSTWNHF*	303	T10_Unigene_BMK.5889	No	Amplified from TotalRNA	SNV, s_InDel	1 Normal NAM Domain	14	141	128	3.71e-18	NAM	pfam02365	cl03558	0	o	0.00608	67.56	-0.373	35.08	33311	9.21	Nuclear	2.783 *					TraesCS5D02G059700	chr5D|56454927-56459926|-
TaNAC006/022_5D.3	MN786436	Abnormal	1-483/583-909	ATGTCGATGAGCTTCCTGAGCATGGTGGAGACGGAGCTGCCGCCGGGGTTCCGGTTCCACCCGAGAGACGACGAGCTCATCTGCGACTACCTCGCGCCCAAGGTCACTGGCAAGGTCGGCTTCTCCGGCCGCCGCCCGCCCATGGTCGACGTCGACCTCAACAAGGTCGAGCCATGGGACCTCCCCGTGACTGCATCGGTGGGCGGCAAAGAATGGTATTTCTACAGCCTAAAGGATCGGAAATATGCGACGGGGCAGCGCACAAACCGAGCTACTGTGTCGGGATACTGGAAGGCGACTGGGAAGGATAGGGTGGTGGCACGACGAGGCGCCCTAGTGGGGATGAGGAAGACATTGGTGTTCTACCAAGGGAGGGCCCCTAAAGGGAGGAAGACTGAA…	909			T10_Unigene_BMK.5889	No	Amplified from TotalRNA	SNV, s_InDel																							TraesCS5D02G059700	chr5D|56454927-56459926|-	Compared to the normal coding sequence, single base mutation (A-T) at 481 of this sequence results in early termination.
TaNAC006_3A	MN747182	Normal		ATGAGCGGCGGACAGGAGCTGAATCTGCCGCCGGGCTTCCGGTTCCACCCGACGGACGAGGAGCTGGTGACGCACTACCTCTGCCGCCGCTGCGCCGGCGCGCCCATCGCCGTCCCCATCATCACCGAGATCGACCTCTACAAGTTCGACCCCTGGCAGCTCCCAAAGATGGCGCTGTACGGCGAGAAGGAGTGGTACTTCTTCTCCCCGCGGGACCGCAAGTACCCCAACGGGTCCAGGCCCAACAGGGCCGCCGGGTCAGGGTACTGGAAGGCGACGGGGGCCGACAAGCCCGTGGGCACCCCCAAGCCGCTGGCCATCAAGAAGGCGCTCGTCTTCTACGCCGGCAAGGCCCCCAAGGGCGAGAAGACCAACTGGATCATGCACGAGTACCGCCTC…	900	MSGGQELNLPPGFRFHPTDEELVTHYLCRRCAGAPIAVPIITEIDLYKFDPWQLPKMALYGEKEWYFFSPRDRKYPNGSRPNRAAGSGYWKATGADKPVGTPKPLAIKKALVFYAGKAPKGEKTNWIMHEYRLADVDRSARKKNSLRLDDWVLCRIYNKKGGLEKPASVDRKPAAMGGYGGPPGAMVSSPQEQKPVMGMNANGGGGGAQPFRDFAAYYDRPSDSMPRLHADSSCSEQVLSPEFPAGEVQSQPKISEWERSFASGGDPVNPAAGSMLEPNGGFGGDPLLQDILMYWGKPF*	299	T4_Unigene_BMK.39357	Yes	Amplified from TotalRNA		1 Normal NAM Domain	10	133	124	2.79e-21	NAM	pfam02365	cl03558	0	o	0.00448	58.49	-0.608	51.74	32834.3	8.86	Nuclear	1.555 *	Mitochondrial	1.170 *			TraesCS3A02G406000	chr3A|650056057-650058213|+
TaNAC006_3B.1	MN747180	Normal		ATGAGCGGCGGACAGGAGCTGAATCTGCCGCCGGGCTTCCGGTTCCACCCGACGGACGAGGAGCTGGTGACGCACTACCTCTGCCGCCGCTGCGCCGGCGCGCCCATCGCCGTCCCCATCATCACCGAGATCGACCTCTACAAGTTCGACCCCTGGCAGCTCCCAAAGATGGCGCTGTACGGCGAGAAGGAGTGGTACTTCTTCTCCCCGCGGGACCGCAAGTACCCCAACGGGTCCAGGCCCAACAGGGCCGCCGGGTCAGGGTACTGGAAGGCGACGGGGGCCGACAAGCCCGTGGGCACCCCCAAGCCGCTGGCCATCAAGAAGGCGCTCGTCTTCTACGCCGGCAAGGCCCCCAAGGGCGAGAAGACCAACTGGATCATGCACGAGTACCGCCTC…	897	MSGGQELNLPPGFRFHPTDEELVTHYLCRRCAGAPIAVPIITEIDLYKFDPWQLPKMALYGEKEWYFFSPRDRKYPNGSRPNRAAGSGYWKATGADKPVGTPKPLAIKKALVFYAGKAPKGEKTNWIMHEYRLADVDRSARKKNSLRLDDWVLCRIYNKKGGLEKPASVDRKPAAMGGYGGPPGAMVSSPQEQKPVMGMNANGGGGVQPFPDFAAYYDRPSDSMPRLHADSSCSEQVLSPDFPAGEVQSQPKISEWERSFASGGDPVNPAAGSMLEPNGGFGGDPLLQDILMYWGKPF*	298	T4_Unigene_BMK.39357	Yes	Amplified from TotalRNA	SNV	1 Normal NAM Domain	10	133	124	2.69e-21	NAM	pfam02365	cl03558	0	o	0.00454	59.33	-0.591	51.06	32732.2	8.71	Nuclear	1.588 *	Mitochondrial	1.093 *			TraesCS3B02G439600	chr3B|678548127-678550377|+
TaNAC006_3B.2	MN747181	Normal		ATGAGCGGCGGACAGGAGCTGAATCTGCCGCCGGGCTTCCGGTTCCACCCGACGGACGAGGAGCTGGTGACGCACTACCTCTGCCGCCGCTGCGCCGGCGCGCCCATCGCCGTCCCCATCATCACCGAGATCGACCTCTACAAGTTCGACCCCTGGCAGCTCCCAAAGATGGCGCTGTACGGCGAGAAGGAGTGGTACTTCTTCTCCCCGCGGGACCGCAAGTACCCCAACGGGTCCAGGCCCAACAGGGCCGCCGGGTCAGGGTACTGGAAGGCGACGGGGGCCGACAAGCCCGTGGGCACCCCCAAGCCGCTGGCCATCAAGAAGGCGCTCGTCTTCTACGCCGGCAAGGCCCCCAAGGGCGAGAAGACCAACTGGATCATGCACGAGTACCGCCTC…	897	MSGGQELNLPPGFRFHPTDEELVTHYLCRRCAGAPIAVPIITEIDLYKFDPWQLPKMALYGEKEWYFFSPRDRKYPNGSRPNRAAGSGYWKATGADKPVGTPKPLAIKKALVFYAGKAPKGEKTNWIMHEYRLADVDRSARKKNSLRLDDWVLCRIYNKKGGLEKPASVDRKPAAMGGYGGPPGAMVSSPQEQKPVMGMNANGGGGVQPFPDFAAYYDRPSDSMPRLHADSSCSEQVLSPDFPAGEVQSQPKISEWERSFASGGDPVNPAAGSMLEPNGGFGGDPLLQDILMYWGKPF*	298	T4_Unigene_BMK.39357	Yes	Amplified from TotalRNA	SNV	1 Normal NAM Domain	10	133	124	2.69e-21	NAM	pfam02365	cl03558	0	o	0.00454	59.33	-0.591	51.06	32732.2	8.71	Nuclear	1.588 *	Mitochondrial	1.093 *			TraesCS3B02G439600	chr3B|678548127-678550377|+
TaNAC006_3D	MN747179	Normal		ATGAGCGGCGGGCAGGAGCTGAATCTGCCGCCGGGCTTCCGGTTCCACCCGACGGACGAGGAGCTGGTGACACACTACCTCTGCCGCCGCTGCGCCGGCGCGCCCATCGCCGTCCCCATCATCACCGAGATCGACCTCTACAAGTTCGACCCCTGGCAGCTCCCGAAGATGGCGCTGTACGGCGAGAAGGAGTGGTACTTCTTCTCCCCGCGGGACCGCAAGTACCCCAACGGGTCCAGGCCCAACCGGGCCGCCGGGTCCGGCTACTGGAAGGCCACCGGGGCCGACAAGCCCGTGGGCACCCCCAAGCCGCTGGCCATCAAGAAGGCGCTCGTCTTCTACGCTGGCAAGGCCCCCAAGGGCGAGAAGACCAACTGGATCATGCACGAGTACCGCCTC…	900	MSGGQELNLPPGFRFHPTDEELVTHYLCRRCAGAPIAVPIITEIDLYKFDPWQLPKMALYGEKEWYFFSPRDRKYPNGSRPNRAAGSGYWKATGADKPVGTPKPLAIKKALVFYAGKAPKGEKTNWIMHEYRLADVDRSARKKNSLRLDDWVLCRIYNKKGGMEKPASVDRKPAAMGGYGGGPGAMVSSPQEQKPVMGMNANGGGGGVQPFPDFAAYYDRPSDSMPRLHADSSCSEQVLSPEFPAGEVQSQPKISEWERSFASGGDPVNPAAGSMLEPNGGFGGDPLLQDILMYWGKPF*	299	T4_Unigene_BMK.39357	Yes	Amplified from TotalRNA		1 Normal NAM Domain	10	133	124	3.81e-21	NAM	pfam02365	cl03558	0	o	0.00449	57.83	-0.592	52.19	32781.2	8.71	Nuclear	1.505 *	Mitochondrial	1.102 *			TraesCS3D02G401200	chr3D|515776261-515778438|+
TaNAC008_3A.1	MN747252	Normal		ATGGAAACTCTACGTGACATGGCTCTGCCACCAGGATTTGGATTCCATCCCAAGGACACTGAACTCGTTGCTCACTATCTGAAAAAGAAAATACTCGGTCAGAAAATCGAATATGACATTATACCAGAGGTGGATATATACAAGCATGAACCATGGGATTTACCTGCAAAGTGCAATGTTCCAACCCAGGATAACAAGTGGCATTTCTTTGCTGCTCGAGACAGAAAGTATCCTAATGGTGCTCGGTCAAATAGGGCAACGGTTGCTGGGTATTGGAAGTCTACTGGAAAAGACCGGGCCATTAAGGTGGATAAGCGGACCATAGGAACAAAGAAAACTTTAGTTTTTCATGAAGGTCGGCCTCCCACTGGAAAACGTACTGAGTGGATTATGCATGAA…	1446	METLRDMALPPGFGFHPKDTELVAHYLKKKILGQKIEYDIIPEVDIYKHEPWDLPAKCNVPTQDNKWHFFAARDRKYPNGARSNRATVAGYWKSTGKDRAIKVDKRTIGTKKTLVFHEGRPPTGKRTEWIMHEYYIDENECQACPDMKDAFVLCKVTKRIDWTSENGNEVGNNNPQPQQANVAAILAVSVEQPDTAASSIIGDELPSDAATVAIPAHTTPDGNDDLKEWLEELLDTSFDPSANTAVDSISAQLSPDEQNAESSNIGAMAPKVELDYASPNQTVVDDTDFLLPDDIHSMLYPGSDDFTSWQQTYFTAADPFSLSNNFMEEFQMKELQLPLENNGPNLYEPADTGIVVRTRHGGTSAASAPPYKARLQQSLGRMVTSSSESINQTIKFVDN…	481	T10_Unigene_BMK.4486	No	Amplified from TotalRNA	Variable Splicing	1 Normal NAM Domain	10	136	127	4.98e-18	NAM	pfam02365	cl03558	1	o448-470i	0.06074	72.45	-0.554	35.92	53220.6	5.67	Nuclear	1.718 *	Cytoplasmic	1.175 *			TraesCS3A02G176500	chr3A|197849912-197853818|+
TaNAC008_3A.2	MN747253	Normal		ATGGAAACTCTACGTGACATGGCTCTGCCACCAGGATTTGGATTCCATCCCAAGGACACTGAACTCGTTGCTCACTATCTGAAAAAGAAAATACTCGGTCAGAAAATCGAATATGACATTATACCAGAGGTGGATATATACAAGCATGAACCATGGGATTTACCTGCAAAGTGCAATGTTCCAACCCAGGATAACAAGTGGCATTTCTTTGCTGCTCGAGACAGAAAGTATCCTAATGGTGCTCGGTCAAATAGGGCAACGGTTGCTGGGTATTGGAAGTCTACTGGAAAAGACCGGGCCATTAAGGTGGATAAGCGGACCATAGGAACAAAGAAAACTTTAGTTTTTCATGAAGGTCGGCCTCCCACTGGAAAACGTACTGAGTGGATTATGCATGAA…	597	METLRDMALPPGFGFHPKDTELVAHYLKKKILGQKIEYDIIPEVDIYKHEPWDLPAKCNVPTQDNKWHFFAARDRKYPNGARSNRATVAGYWKSTGKDRAIKVDKRTIGTKKTLVFHEGRPPTGKRTEWIMHEYYIDENECQACPDMKDAFVLCKVTKRIDWTSENGNEVGNNNPQPQQANVAAAILHHGRHRGGISL*	198	T10_Unigene_BMK.4486	No	Amplified from TotalRNA	Variable Splicing	1 Normal NAM Domain	10	136	127	4.46e-17	NAM	pfam02365	cl03558	0	o	0.04521	65.56	-0.809	37.89	22694.8	9.08	Cytoplasmic	1.753 *					TraesCS3A02G176500	chr3A|197849912-197853818|+
TaNAC009_2B	MN747254	Normal		ATGGAGAGCAGAGATGATGTCAAATCAGATGAGATCCTCCTGCCTGGGTTCCGGTTCCATCCTACCGACGAAGAGCTGGTTAGTTTCTACCTCAAGAAGAAGATCCAGCAGAAGCCCATCTCCATCGAGCTCATCAAGCAGCAGGACATCTACAAGTTCGATCCATGGGACCTCCCAAAGCTTGCGAGCACCAGCAGTGAGACAGAGTGGTACTTCTACTGCCCAAGGGACCGCAAATATCACAACAGCGCGAGGCCAAACCGGGTCACAGCAGCTGGGTTCTGGAAAGCCACAGGAACAGATAGGCCAATTTACTCCTCCGAGGGCACCAGGTGCGTAGGCCTGAAGAAGTCCCTTGTCTTCTACAAAGGCAGAGCGGCAAGAGGGATCAAAACCGAC…	1059	MESRDDVKSDEILLPGFRFHPTDEELVSFYLKKKIQQKPISIELIKQQDIYKFDPWDLPKLASTSSETEWYFYCPRDRKYHNSARPNRVTAAGFWKATGTDRPIYSSEGTRCVGLKKSLVFYKGRAARGIKTDWMMHEFRLPSLADPSLPKRPIDKNIPLNDSWTICRIFKKPGSMAAQRALSHAWGAPLPGATEQPMQASHFASESSTRSLQVAAVAPSSQFISFNCGPSPQVLKGPTILPFQTQAPSHKPVLHTAPPPLFFDAHFGQPEQSAGFVTGSSADVNASMSCRDQESSTTKHGGKFRSMNNEWEAPGRLDFPFGLVADSSDDWECNIPWESFLSPTVPAEISQH*	352	T13_Unigene_BMK.12484	No	Amplified from TotalRNA		1 Normal NAM Domain	15	141	127	5.63e-18	NAM	pfam02365	cl03558	0	o	0.03542	61.88	-0.537	56.4	39366.5	8.15	Nuclear	3.197 *					TraesCS2B02G076100	chr2B|41141030-41142577|+
TaNAC010_2B	MN747255	Normal		ATGAATGTTTTTTCCCATGTCCCACCTGGTTTCCGTTTCCACCCCACTGACGAGGAACTGGTGGATTACTACCTGAGGAAGAAGGTGCAACTGAAGAGGATTGACTTGGACATTATAAAAGACGTTGATTTGTACAAAATTGAGCCTTGGGATCTACAAGAACGATGCAAGATTGGAACGGAAGACCAGAACGACTGGTTCTTCTTCAGCCACAAGGACAAGAAGTATCCAACCGGCACTCGCACTAATAGAGCAACCACTGCTGGTTTCTGGAAGGCCACCGGCCGGGATAAGCCGATCTACGTGAAGCACTGCCTCGTGGGGATGAGGAAGACGCTTGTTTTCTACAAGGGCCGGGCTCCCAATGGGCAGAAGCTGGATTGGATCATGCACGAGTAT…	1020	MNVFSHVPPGFRFHPTDEELVDYYLRKKVQLKRIDLDIIKDVDLYKIEPWDLQERCKIGTEDQNDWFFFSHKDKKYPTGTRTNRATTAGFWKATGRDKPIYVKHCLVGMRKTLVFYKGRAPNGQKLDWIMHEYRLETNENGAPHDEGWVVCKVFKKRVATVQRMATVDSPFWFNHDHAAFMAPHVDSPRQAVHHLQNAAYHHGHHQTYHHPCKVELEYHQLLPQEPASFLQLPQLEMPGLPDLIGAVAASLQPCNQTHDGQASRQLEIEPVYVTDASAGEWRDLDKFMASQLSHDGSTPKESSGYANPAVAFQAEGKHEEALDYVSASASSGGDNGLWK*	339	T19_Unigene_BMK.35589	No	Amplified from TotalRNA		1 Normal NAM Domain	8	135	128	5.11e-21	NAM	pfam02365	cl03558	0	o	0.00337	66.19	-0.663	37.98	38701.5	6.39	Nuclear	2.406 *					TraesCS2B02G403300	chr2B|571762484-571766671|-
TaNAC011_7A	MN786438	Abnormal	1-381/305-850	ATGGACGACGGTGCAACGGCAACGGCAGGAGGAGGAACAAGCAGCGGCGGCCACCACCTCGTCGGATCGAGGATTGAGGAGCACCGCAAGTACATGTCGGAGTCGAGCTGCTGCCCCAGGTGCGGCTACAAGATCGACCAGAAGCTGGATTGGGTGGGGCTGCCGGCTGGGGTGAAATTCGACCCGACGGATCAGGAACTGATCGAGCATCTGGAGGCGAAAGTCCAGTCCGGCGGCACGGGGGCGGCGGCTGCCCCGTCTCACCCTCTCATCGACGAATTCATACCCACCATTGAGGGGGAGGATGGCATCTGTTACACCCACCCAGAGAAACTGCCAGGTGGGAATGGGAGGATCAGATCACCAAGTGGTGCAAGTTAGGGCTGACGAGGGAGTGCT…	850			T19_Unigene_BMK.21226	No	Amplified from TotalRNA																								TraesCS7A02G357500	chr7A|526127057-526133907|-	Compared with TaNAC011_7D.1, this sequence lacks a 602bp intron (GT-AG) at 340/341, and there are still SNP and InDel differences between TaNAC011_7D.1 and TaNAC011_7D.1.
TaNAC011_7D.1	MN747256	Normal		ATGGACGACGGTGCAACGGCAACCGCAGGAGGAGGAGGAGGAGCAAGCAGCGGCGGCCACCACCTCATCGGATCGAGGATTGAGGAGCACCGCAAGTACATGTCGGAGTCGAGCTGCTGCCCCAGGTGCGGCTACAAGATCGACCAGAAGCTGGATTGGGTGGGGCTGCCGGCTGGGGTGAAATTCGACCCGACGGATCAGGAACTGATCGAGCATCTGGAGGCGAAAGTCCAGTCCGGCGGCACGGGGGCGGCGGCTGCCCCGTCTCACCCTCTCATCGACGAATTCATACCCACCATTGAGGGGGAGGATGGCATCTGTTACACCCACCCAGAGAAACTGCCAGGTGTGTCCAAGGACGGTCTGAGCAGGCACTTCTTCCACCGGCCGTCCAAGGCT…	1467	MDDGATATAGGGGGASSGGHHLIGSRIEEHRKYMSESSCCPRCGYKIDQKLDWVGLPAGVKFDPTDQELIEHLEAKVQSGGTGAAAAPSHPLIDEFIPTIEGEDGICYTHPEKLPGVSKDGLSRHFFHRPSKAYTTGTRKRRKIQPPATVDASTLSSAGSAAAGAAHQQQQQQQRSETRWHKTGKTRPVAVGGRQRGCKKILVLYTNFGKHRKPEKTNWVMHQYHLGESEEEREGELVVSKIFYQTQPRQCGIGDGASASVPSSTGRSAVERRRVGSAGTSPVVRMTPSDMVNAAFQGTTRIQDFSFAQFRSTVEEVGMGGSDHQVVQVRADEGVLHRPAALHHQHHQHHHQQQHHVVDEHDHRRHHHHYAGLQQEHHRSSTAAFHVSTPTDPIATLIA…	488	T19_Unigene_BMK.21226	No	Amplified from TotalRNA	Variable Splicing	1 Normal NAM Domain	57	226	170	5e-24	NAM	pfam02365	cl03558	0	o	0.00464	53.79	-0.843	55.96	53441.9	7.53	Nuclear	4.305 *					TraesCS7D02G365200	chr7D|471555550-471561632|+
TaNAC011_7D.2	MN786437	Abnormal	1-387/311-865	ATGGACGACGGTGCAACGGCAACCGCAGGAGGAGGAGGAGGAGCAAGCAGCGGCGGCCACCACCTCATCGGATCGAGGATTGAGGAGCACCGCAAGTACATGTCGGAGTCGAGCTGCTGCCCCAGGTGCGGCTACAAGATCGACCAGAAGCTGGATTGGGTGGGGCTGCCGGCTGGGGTGAAATTCGACCCGACGGATCAGGAACTGATCGAGCATCTGGAGGCGAAAGTCCAGTCCGGCGGCACGGGGGCGGCGGCTGCCCCGTCTCACCCTCTCATCGACGAATTCATACCCACCATTGAGGGGGAGGATGGCATCTGTTACACCCACCCAGAGAAACTGCCAGGTGGGAATGGGAGGATCAGATCACCAAGTGGTGCAAGTTAGGGCTGACGAGGG…	865			T19_Unigene_BMK.21226	No	Amplified from TotalRNA	Variable Splicing																							TraesCS7D02G365200	chr7D|471555550-471561632|+	Compared with TaNAC011_7D.1, this sequence lacks a 602bp intron (GT-AG) at 346/347, and the other matches perfectly with TaNAC011_7D.1.
TaNAC012_7A.1	MN747185	Normal		ATGCCAGGCCTTAGAGAGGCATACGTGAAATTCGGCGGTGCAGCTGCTGATCTAGAGTATGCCTCAAGGATCGGCATAGTTAGTAGTCATCCTAGCAATCCCACAATCAGCGGGCAATCTGGGAATTATTATAGTTCTGGCAGCGAAGGAACAAAACAGAAACAAAAGGCTGATGAGATTCTGGAGGAAAAATCTGATGAATACAAGATGGAAGTCGAGACTATAGCAGCTGATAAAAGGATATCATCAAGGTCACTAGAGTCGTCTTCGCAGCAGCACATTCCAGCAGGTGTAGTTATACATCAATTGAATGATGGATCGATCGACATGAGTAGCAGCGCACAGCCGCAGTTTCCTCCGGGTTTTAGGTTCAACCCGACCGACGAGGAGCTCGTGTGT…	849	MPGLREAYVKFGGAAADLEYASRIGIVSSHPSNPTISGQSGNYYSSGSEGTKQKQKADEILEEKSDEYKMEVETIAADKRISSRSLESSSQQHIPAGVVIHQLNDGSIDMSSSAQPQFPPGFRFNPTDEELVCYYLRRKVASRRIGLINIIKDVDLYKIEPWDLQEECRIGPGKQSDWYFFSHKDKYPTGTRMKRATPAGYWKTTGKDKPVYANHCLVGMRKTLVYYKGRAPNGQKSDWIMHEYRLETNENGPPQEEGWVVCKVFKNGLPTTTGDLDHDVPC*	282	T19_Unigene_BMK.40745	Yes	Amplified from TotalRNA	s_InDel	1 Normal NAM Domain	119	246	128	4.33e-20	NAM	pfam02365	cl03558	0	o	0.02602	63.62	-0.749	57.43	31753.7	7.05	Nuclear	2.547 *					TraesCS7A02G008800	chr7A|3858931-3862202|-
TaNAC012_7A.2	MN747183	Normal		ATGCCAGGCCTTAGAGAGGCATACGTGAAATTCGGCGGTGCAGCTGCTGATCTAGAGTATGCCTCAAGGATCGGCATAGTTAGTAGTCATCCTAGCAATCCCACAATCAGCGGGCAATCTGGGAATTATTATAGTTCTGGCAGCGAAGGAACAAAACAGAAACAAAAGGCTGATGAGATTCTGGAGGAAAAATCTGATGAATACAAGATGGAAGTCGAGACTATAGCAGCTGATAAAAGGATATCATCAAGGTCACTAGAGTCGTCTTCGCAGCAGCACATTCCAGGTGTAGTTATACATCAATTGAATGATGGATCGATCGACATGAGTAGCAGCGCACAGCCGCAGTTTCCTCCGGGTTTTAGGTTCAACCCGACCGACGAGGAGCTCGTGTGTTAC…	846	MPGLREAYVKFGGAAADLEYASRIGIVSSHPSNPTISGQSGNYYSSGSEGTKQKQKADEILEEKSDEYKMEVETIAADKRISSRSLESSSQQHIPGVVIHQLNDGSIDMSSSAQPQFPPGFRFNPTDEELVCYYLRRKVASRRIGLINIIKDVDLYKIEPWDLQEECRIGPGKQSDWYFFSHKDKYPTGTRMKRATPAGYWKTTGKDKPVYANHCLVGMRKTLVYYKGRAPNGQKSDWIMHEYRLETNENGPPQEEGWVVCKVFKKGLPTTTGDLDHDVPC*	281	T19_Unigene_BMK.40745	Yes	Amplified from TotalRNA	s_InDel	1 Normal NAM Domain	118	245	128	6.2e-20	NAM	pfam02365	cl03558	0	o	0.02634	63.49	-0.759	57.14	31696.7	7.63	Nuclear	2.556 *					TraesCS7A02G008800	chr7A|3858931-3862202|-
TaNAC012_7A.3	MN747184	Normal		ATGCCAGGCCTTAGAGAGGCATACGTGAAATTCGGCGGTGCAGCTGCTGATCTAGAGTATGCCTCAAGGATCGGCATAGTTAGTAGTCATCCTAGCAATCCCACAATCAGCGGGCAATCTGGGAATTATTATAGTTCTGGCAGCGAAGGACCAAAACAGAAACAAAAGGCTGATGAGATTCTGGAGGAAAAATCTGATGAATACAAGATGGAAGTCGAGACTATAGCAGCTGATAAAAGGATATCATCAAGGTCACTAGAGTCGTCTTCGCAGCAGCACATTCCAGGTGTAGTTATACATCAATTGAATGATGGATCGATCGACATGAGTAGCAGCGCACAGCCGCAGTTTCCTCCGGGTTTTAGGTTCAACCCGACCGACGAGGAGCTCGTGTGTTAC…	843	MPGLREAYVKFGGAAADLEYASRIGIVSSHPSNPTISGQSGNYYSSGSEGPKQKQKADEILEEKSDEYKMEVETIAADKRISSRSLESSSQQHIPGVVIHQLNDGSIDMSSSAQPQFPPGFRFNPTDEELVCYYLRRKVASRRIGLINIIKDVDLYKIEPWDLQECRIGPGKQSDWYFFSHKDKYPTGTRMKRATPAGYWKTTGKDKPVYANHCLVGMRKTLVYYKGRAPNGQKSDWIMHEYRLETNENGPPQEEGWVVCKVFKKGLPTTTGDLDHDVPC*	280	T19_Unigene_BMK.40745	Yes	Amplified from TotalRNA	s_InDel	1 Normal NAM Domain	118	244	127	4.85e-20	NAM	pfam02365	cl03558	0	o	0.02666	63.71	-0.753	56.45	31563.5	8.14	Nuclear	2.580 *					TraesCS7A02G008800	chr7A|3858931-3862202|-
TaNAC013_3A.1	MN747260	Normal		ATGACATGGTGCAATAGCTTCAACGACGTGCGCGCCGTGGAGAACAACCTGGCCTCCGCCGCGGCCGTCGCGGCGGCGGCCGCCAAGAAGCAGCAGCACCACCAGCAGCAGGCCTCCTCCCACGTCAGCCTCGTTAGGACGTGCCCCGCCTGCGGCCACCACGCGCAGTATGAACAGTTGCAGGCGGCGTCGACGATACAGGATCTGCCTGGGCTGCCGGCCGGCGTCAAGTTCGACCCCACGGACCAGGAGCTGCTGGAGCACCTGGAGGGGAAGGCCAGGCCGGACACGCGCAAGCTCCACCCGCTCATCGACGAGTTCATACCGGCGATTGAGGGAGAGAACGGCATTTGCTACACCCATCCGGAGAGGCTTCCAGGAGTTGGCAAGGACGGCCTG…	1017	MTWCNSFNDVRAVENNLASAAAVAAAAAKKQQHHQQQASSHVSLVRTCPACGHHAQYEQLQAASTIQDLPGLPAGVKFDPTDQELLEHLEGKARPDTRKLHPLIDEFIPAIEGENGICYTHPERLPGVGKDGLIRHFFHRPSKAYTTGTRKRRKVHTDEQGGETRWHKTGKTRPVFTDGKLKGYKKILVLYTNYGKQRKPEKTNWVMHQYHLGSDEEEKDGELVVSKVFYQTQPRQCGGSTAAAVRDAAITAGNIIKGGSAGATSDHHRHHHEDGHNNNMLKEAAGMVDFYSPTAAALIGYSSQAAPPNNRAAAAAAAASAHLMPNFEVHTGGTGFGP*	338	T13_Unigene_BMK.42527	No	Amplified from TotalRNA	SNV	1 Normal NAM Domain	73	212	140	4.07e-07	NAM	pfam02365	cl03558	0	o	0.02975	63.08	-0.656	35.37	36784.1	8.83	Nuclear	1.698 *	Mitochondrial	1.398 *			TraesCS3A02G245900	chr3A|461388784-461394671|+
TaNAC013_3A.2	MN747262	Normal		ATGACATGGTGCAATAGCTTCAACGACGTGCGCGCCGTGGAGAACAACCTGGCCTCCGCCGCGGCCGTCGCGGCGGCGGCCGCCAAGAAGCAGCAGCACCACCAGCAGCAGGCCTCCTCCCACGTCAGCCTCGTTAGGACGTGCCCCGCCTGCGGCCACCACGCGCAGTATGAACAGTTGCAGGCGGCGTCGACGATACAGGATCTGCCTGGGCTGCCGGCCGGCGTCAAGTTCGACCCCACGGACCAGGAGCTGCTGGAGCACCTGGAGGGGAAGGCCAGGCCGGACACGCGCAAGCTCCACCCGCTCATCGACGAGTTCATACCGGCGATTGAGGGAGAGAACGGCATTTGCTACACCCATCCGGAGAGGCTTCCAGGAGTTGGCAAGGACGGCCTG…	1017	MTWCNSFNDVRAVENNLASAAAVAAAAAKKQQHHQQQASSHVSLVRTCPACGHHAQYEQLQAASTIQDLPGLPAGVKFDPTDQELLEHLEGKARPDTRKLHPLIDEFIPAIEGENGICYTHPERLPGVGKDGLIRHFFHRPSKAYTTGTRKRRKVHTDEQGGETRWHKTGKTRPVFTDGKLKGYKKILVLYTNYGKQRKPEKTNWVMHQYHLGSDEEEKDGELVVSKVFYQTQPRQCGGSTAAAVRDAAITAGNIIKGGGAGATSDHHRHHHEDGHNNNMLKEAAGMVDFYSPTAAALIGYSSQAAPPNNRAAAAAAAASAHLMPNFEVHTGGTGFGP*	338	T13_Unigene_BMK.42527	No	Amplified from TotalRNA	SNV	1 Normal NAM Domain	73	212	140	4.19e-07	NAM	pfam02365	cl03558	0	o	0.02975	63.08	-0.655	35.48	36754.1	8.83	Nuclear	1.604 *	Mitochondrial	1.489 *	Cytoplasmic	1.011 *	TraesCS3A02G245900	chr3A|461388784-461394671|+
TaNAC013_3A.3	MN786410	Normal		ATGACATGGTGCAATAGCTTCAACGACGTGCGCGCCGTGGAGAACAACCTGGCCTCCGCCGCGGCCGTCGCGGCGGCGGCCGCCAAGAAGCAGCAGCACCACCAGCAGCAGGCCTCCTCCCACGTCAGCCTCGTTAGGACGTGCCCCGCCTGCGGCCACCACGCGCAGTATGAACAGTTGCAGGCGGCGTCGACGATACAGGATCTGCCTGGGCTGCCGGCCGGCGTCAAGTTCGACCCCACGGACCAGGAGCTGCTGGAGCACCTGGAGGGGAAGGCCAGGCCGGACACGCGCAAGCTCCACCCGCTCATCGACGAGTTCATACCGGCGATTGAGGGAGAGAACGGCATTTGCTACACCCATCCGGAGAGGCTTCCAGGAGTTGGCAAGGACGGCCTG…	801	MTWCNSFNDVRAVENNLASAAAVAAAAAKKQQHHQQQASSHVSLVRTCPACGHHAQYEQLQAASTIQDLPGLPAGVKFDPTDQELLEHLEGKARPDTRKLHPLIDEFIPAIEGENGICYTHPERLPGVGKDGLIRHFFHRPSKAYTTGTRKRRKVHTDEQGGETRWHKTGKTRPVFTDGKLKGYKKILVLYTNYGKQRKPEKTNWVMHQYHLGSDEEEKDGELVVSKVFYQTQPRQCGGSTAAAVRDAAITAGNIITTRMATTTIC*	266	T13_Unigene_BMK.42527	No	Amplified from TotalRNA	SNV, Variable Splicing	1 Normal NAM Domain	73	212	140	4.61789e-07	NAM	pfam02365	cl03558	0	o	0.09256	67.18	-0.676	36.58	29578.4	9.15	Nuclear	1.693 *	Mitochondrial	1.470 *			TraesCS3A02G245900	chr3A|461388784-461394671|+	Compared with TaNAC013_3A.1 and TaNAC013_3A.2, the lack of a 43bp sequence after 763 or 769 in this sequence resulted in the early termination of the coding sequence.
TaNAC013_3B.1	MN747257	Normal		ATGACATGGTGCAATAGCTTCAACGACGTGCGCGCCGTGGAGAACAACCTGGCCTCCGCCGCGGCCGTCGCGGCGGCGGCAGCCAAGAAGCAGCAGCACCACCAGCAGCAGGCCTCCTCCCACGTCAGCCTCGTCAGGACGTGCCCCGCCTGCGGCCACCACGCGCAGTATGAACAGTTGCAGGCGGCGGCGACGATACAGGATCTGCCTGGGCTGCCGGCCGGCGTCAAGTTCGACCCGACGGACCAGGAGCTGCTGGAGCACCTGGAGGGGAAGGCGAGGCTGGACACGCGCAAGCTCCACCCGCTCATCGACGAGTTCATCCCGGCGATCGAGGGAGAGAACGGCATTTGCTACACCCATCCCGAGAGGCTTCCAGGAGTTGGCAAGGACGGCCTG…	1017	MTWCNSFNDVRAVENNLASAAAVAAAAAKKQQHHQQQASSHVSLVRTCPACGHHAQYEQLQAAATIQDLPGLPAGVKFDPTDQELLEHLEGKARLDTRKLHPLIDEFIPAIEGENGICYTHPERLPGVGKDGLIRHFFHRPSKAYTTGTRKRRKVHTDEQGGETRWHKTGKTRPVFTEGKLKGYKKILVLYTNYGKQRKPEKTNWVMHQYHLGSDEEEKDGELVVSKVFYQTQPRQCGGSTAAAVRDAAITAGNIITGGGAGATSDHHRHHHEDGHNNNMLKEAAGMVDFYSPTAAALIGYSSQAAPPNNRAAAAAAAASAHLMPNFEVHTGGTGFGP*	338	T13_Unigene_BMK.42527	No	Amplified from TotalRNA	SNV	1 Normal NAM Domain	73	212	140	1.42e-07	NAM	pfam02365	cl03558	0	o	0.02992	64.53	-0.622	35.96	36741.1	8.68	Nuclear	1.549 *	Mitochondrial	1.543 *	Cytoplasmic	1.014 *	TraesCS3B02G273600	chr3B|440515560-440521289|-
TaNAC013_3B.2	MN747258	Normal		ATGACATGGTGCAATAGCTTCAACGACGTGCGCGCCGTGGAGAACAACCTGGCCTCCGCCGCGGCCGTCGCGGCGGCGGCAGCCAAGAAGCAGCAGCACCACCAGCAGCAGGCCTCCTCCCACGTCAGCCTCGTCAGGACGTGCCCCGCCTGCGGCCACCACGCGCAGTATGAACAGTTGCAGGCGGCGGCGACGATACAGGATCTGCCTGGGCTGCCGGCCGGCGTCAAGTTCGACCCGACGGACCAGGAGCTGCTGGAGCACCTGGAGGGGAAGGCGAGGCTGGACACGCGCAAGCTCCACCCGCTCATCGACGAGTTCATCCCGGCGATCGAGGGAGAGAACGGCATTTGCTACACCCATCCCGAGAGGCTTCCAGGAGTTGGCAAGGACGGTCTG…	1017	MTWCNSFNDVRAVENNLASAAAVAAAAAKKQQHHQQQASSHVSLVRTCPACGHHAQYEQLQAAATIQDLPGLPAGVKFDPTDQELLEHLEGKARLDTRKLHPLIDEFIPAIEGENGICYTHPERLPGVGKDGLIRHFFHRPSKAYTTGTRKRRKVHTDEQGGETRWHKTGKTRPVFTEGKLKGYKKILVLYTNYGKQRKPEKTNWVMHQYHLGSDEEEKDGELVVSKVFYQTQPRQCGGSTAAAVRDAAITAGNIIKGGGAGATSDHHRHHHEDGHNNNMLKEAAGMVDFYSPTAAALIGYSSQAAPPNNRAAAAAAAASAHLMPNFEVHTGGTGFGP*	338	T13_Unigene_BMK.42527	No	Amplified from TotalRNA	SNV	1 Normal NAM Domain	73	212	140	1.51e-07	NAM	pfam02365	cl03558	0	o	0.02976	64.53	-0.631	35.71	36768.2	8.83	Mitochondrial	1.602 *	Nuclear	1.474 *	Cytoplasmic	1.031 *	TraesCS3B02G273600	chr3B|440515560-440521289|-
TaNAC013_3B.3	MN747259	Normal		ATGACATGGTGCAATAGCTTCAACGACGTGCGCGCCGTGGAGAACAACCTGGCCTCCGCCGCGGCCGTCGCGGCGGCGGCAGCCAAGAAGCAGCAGCACCACCAGCAGCAGGCCTCCTCCCACGTCAGCCTCGTCAGGACGTGCCCCGCCTGCGGCCACCACGCGCAGTATGAACAGTTGCAGGCGGCGGCGACGATACAGGATCTGCCTGGGCTGCCGGCCGGCGTCAAGTTCGACCCGACGGACCAGGAGCTGCTGGAGCACCTGGAGGGGAAGGCGAGGCTGGACACGCGCAAGCTCCACCCGCTCATCGACGAGTTCATCCCGGCGATCGAGGGAGAGAACGGCATTTGCTACACCCATCCCGAGAGGCTTCCAGGAGTTGGCAAGGACGGCCTG…	1017	MTWCNSFNDVRAVENNLASAAAVAAAAAKKQQHHQQQASSHVSLVRTCPACGHHAQYEQLQAAATIQDLPGLPAGVKFDPTDQELLEHLEGKARLDTRKLHPLIDEFIPAIEGENGICYTHPERLPGVGKDGLIRHFFHRPSKAYTTGTRKRRKVHTDEQGGETRWHKTGKTRPVFTEGKLKGYKKILVLYTNYGKQRKPEKTNWVMHQYHLGSDEEEKDGELVVSKVFYQTQPRQCGGSTAAAVRDAAITAGNIITGGGAGATSDHHRHHHEDGHNNNMLKEAAGMVDFYSPTAAALIGYSSQAAPPNNRAAAAAAAASAHLMPNFEVHTGGTGFGP*	338	T13_Unigene_BMK.42527	No	Amplified from TotalRNA	SNV	1 Normal NAM Domain	73	212	140	1.42e-07	NAM	pfam02365	cl03558	0	o	0.02992	64.53	-0.622	35.96	36741.1	8.68	Nuclear	1.549 *	Mitochondrial	1.543 *	Cytoplasmic	1.014 *	TraesCS3B02G273600	chr3B|440515560-440521289|-
TaNAC013_3D	MN747261	Normal		ATGACATGGTGCAATAGCTTCAACGACGTGCGCGCCGTGGAGAACAACCTGGCCTCCGCCGCGGCCGTCGCGGCGGCGGCCGCCAAGAAGCAGCAGCACCACCAGCAGCAGGCCTCCTCCCACGTCAGCCTCGTTAGGACGTGCCCCGCCTGCGGCCACCACGCGCAGTATGAACAGTTGCAGGCGGCGTCGACGATACAGGATCTGCCTGGGCTGCCGGCCGGCGTCAAGTTCGACCCCACGGACCAGGAGCTGCTGGAGCACCTGGAGGGGAAGGCCAGGCCGGACACGCGCAAGCTCCACCCGCTCATCGACGAGTTCATACCGGCGATTGAGGGAGAGAACGGCATTTGCTACACCCATCCGGAGAGGCTTCCAGGAGTTGGCAAGGACGGCCTG…	1017	MTWCNSFNDVRAVENNLASAAAVAAAAAKKQQHHQQQASSHVSLVRTCPACGHHAQYEQLQAASTIQDLPGLPAGVKFDPTDQELLEHLEGKARPDTRKLHPLIDEFIPAIEGENGICYTHPERLPGVGKDGLIRHFFHRPSKAYTTGTRKRRKVHTDEQGGETRWHKTGKTRPVFTDGKLKGYKKILVLYTNYGKQRKPEKTNWVMHQYHLGSDEEEKDGELVVSKVFYQTQPRQCGGSTAAAVRDAAITAGNIIKGGGAGATSDHHRHHHEDGHNNNMLKEAAGMVDFYSPTAAALIGYGSQVAPPNNRAAAAAAAASAHLMPNFEVHTGGTGFGP*	338	T13_Unigene_BMK.42527	No	Amplified from TotalRNA		1 Normal NAM Domain	73	212	140	4.03e-07	NAM	pfam02365	cl03558	0	o	0.03007	63.64	-0.646	34.44	36752.1	8.83	Mitochondrial	1.655 *	Nuclear	1.472 *	Cytoplasmic	1.027 *	TraesCS3D02G245500	chr3D|341676609-341682203|-
TaNAC014_7B.1	MN747263	Normal		ATGACGGTGATGGAGCTGAAGGCGCTACCGCTCGGTTTCCGGTTCCACCCCACCGACGAGGAGCTCGTCAGGCACTACCTCAAGGGGAAGATCACGGGGCAGATCAAGAACGAGGTCGAGGTGATCCCGGAGATCGACGTCTGCAAGTGCGAGCCGTGGGACCTCCCAGATAAAGCTTTGATCCGCTCGGAGGATCCGGAGTGGTTCTTCTTTGCACCCAAGGACCGCAAGTACCCCAATGGAAGCAGGTCAAACAGGGCGACGGAGGCTGGGTACTGGAAGGCGACCGGGAAGGACAGGGTCATCAAGTCCAAGGGCGAGAAGAAGAAGCAGCATATGATTGGCATGAAGAAGACCCTTGTTTTCCACCGAGGACGTGCTCCGAAAGGGGAGCGCACT…	2103	MTVMELKALPLGFRFHPTDEELVRHYLKGKITGQIKNEVEVIPEIDVCKCEPWDLPDKALIRSEDPEWFFFAPKDRKYPNGSRSNRATEAGYWKATGKDRVIKSKGEKKKQHMIGMKKTLVFHRGRAPKGERTGWIMHEYRTTEPEFESGEQGGYVLYRLFQKQLEKTERFILEEMDRSGYSPTPSRSTPDNMEANEEAITLINKESPESGLHGCPIELPGTIDTPGTPVTRWLADRNGNSGIDEANVLGMPSHGNVDESPKADMSVGSLAHLIDSQTKNLGSHEFATVSAPMLSHDDLDKLLLQLPHNSVEDFLNETIADPDEHSSTACNVQYDADTGFMQAQGELLYDGPNWFGNFLSDDTNPQQSGLYENAALLPYGTNPDVLSMDSGDESLQDLF…	700	T1_Unigene_BMK.42939	No	Amplified from TotalRNA	Variable Splicing	1 Normal NAM Domain	10	141	132	6.27e-19	NAM	pfam02365	cl03558	1	o677-699i	0.0025	65.91	-0.689	54.38	77503.6	4.81	Nuclear	3.746 *					TraesCS7B02G187600	chr7B|316002504-316006994|-
TaNAC014_7B.2	KY461022	Abnormal	1-231/241-453/583-672/681-2675	ATGACGGTGATGGAGCTGAAGGCGCTACCGCTCGGTTTCCGGTTCCACCCCACCGACGAGGAGCTCGTCAGGCACTACCTCAAGGGGAAGATCACGGGGCAGATCAAGAACGAGGTCGAGGTGATCCCGGAGATCGACGTCTGCAAGTGCGAGCCGTGGGACCTCCCAGGTACTGCCGCTCCTGCCGCCTCTTGTGTGTGTGGGGATGTTTTGGTCCTGGAGCTTGGATGATCGTCTCGTATGCGGTTGGACTCGGGGGCTCCGTTGTGTCTTTGTTTTGCGGCTTCTGATTTTGGTCGCTGCGATTCGTGCCTAATTTGGGGTTCTGAGTTTGATTTCCCCCCATTTTGTCTCCCCCGTTTTGTACGCGTTGCTGTTCTTATAACCATTCCAGCCAGT…	2675			T1_Unigene_BMK.42939	No	RNA-Seq Assembly	Variable Splicing																							TraesCS7B02G187600	chr7B|316002504-316006994|-	Compared to TaNAC014_7B.1, this sequence inserts a 572 bp intron (GT-AG) after 169.
TaNAC015_3A	MN747186	Normal		ATGGCGCTGCCGGCGGAGAGACGGGCGGAGGAGGCCCCGGGCGTCGGGGGGTGCCGGGTGCCGGCCGGGCAGGGCGGGCTGCCCATCGGCTTCCGGTTCCGGCCCACCGACGAGGAGCTGCTGCTGCACTACCTGCGCCGCAAGGCCCTCTCCTGCCCCCTCCCCGCCGACATCATCCCCGTCGCTGACCTCGCGCGCCTCCACCCATGGGACCTGCCAGGCGAAGCCGACGGCGAGCGCTACTTCTTCCACCTGCCGGCGACGGGGTGCTGGCGGAAGGGCGGCGGCACCGGCAGGGCGGGTGGCAGCGGCGTGTGGAGGGCCTCCGGAAAGGAGCGGCTGGTCGTGGCGCCCCGATGCGGGCGGCCCATCGGCGCCAAGCGGACGCTCGTCTTCTGC…	693	MALPAERRAEEAPGVGGCRVPAGQGGLPIGFRFRPTDEELLLHYLRRKALSCPLPADIIPVADLARLHPWDLPGEADGERYFFHLPATGCWRKGGGTGRAGGSGVWRASGKERLVVAPRCGRPIGAKRTLVFCRPGGARTGWAMHEYRLLPAGLAAYATPKSLHAAKDWVVCRVFKKATPARHGTAGRRRGDADADMTPASPSPASSCVTESGMEEDDDETASNLARRED*	230	T19_Unigene_BMK.57012	Yes	Amplified from TotalRNA		1 Normal NAM Domain	28	149	122	3.67e-16	NAM	pfam02365	cl03558	0	o	0.06784	66.78	-0.442	59.33	24677.1	9.2	Nuclear	1.990 *					TraesCS3A02G438900	chr3A|681747810-681749068|+
TaNAC015_3D	MN747187	Normal		ATGGCGCTGCCGGCGGAGAGACGGGCGGAGGAGGCCCCGGGCGTCGGGGGGTGCCGGGTGCCGGCCGGGCAGGGCGGGCTGCCCATCGGCTTCCGGTTCCGGCCCACCGACGAGGAGCTGCTGCTGCACTACCTGCGCCGCAAGGCCCTCTCCTGCCCCCTCCCCGCCGACATCATCCCCGTCGCTGACCTCGCGCGCCTCCACCCATGGGACCTGCCAGGCGAAGCCGACGGCGAGCGCTACTTCTTCCACCTGCCGGCGACGGGGTGCTGGCGGAAGGGCGGGGGCGCCGGCAGGGCGGGCGGCAGCGGCGTGTGGAGGGCGTCCGGGAAGGAGCGGCTGGTCGTGGCGCCCCGATGCGGGCGGCCCATCGGCGCCAAGCGGACGCTCGTCTTCTGC…	699	MALPAERRAEEAPGVGGCRVPAGQGGLPIGFRFRPTDEELLLHYLRRKALSCPLPADIIPVADLARLHPWDLPGEADGERYFFHLPATGCWRKGGGAGRAGGSGVWRASGKERLVVAPRCGRPIGAKRTLVFCRPGGARTGWAMHEYRLLPAGLAAYATAKSLHAAKDWVVCRVFKKATPARHGTAGRRRGDADADMTPASPSPASSCVTESRSGMEEDEDETASNSPRRED*	232	T19_Unigene_BMK.57012	Yes	Amplified from TotalRNA		1 Normal NAM Domain	28	149	122	3.15e-16	NAM	pfam02365	cl03558	0	o	0.06335	64.96	-0.47	64.39	24878.3	9.34	Nuclear	2.418 *					TraesCS3D02G431700	chr3D|545339317-545340792|+
TaNAC017_5A.1	MN747190	Normal		ATGGAGACCCCGCCGCCGCCGCCGCGCTGGCCGCCGGGCTTCCGCTTCAGCCCCACCGACGAGGAGCTCGTCCTCTTCTTCCTCAAGCGCCGGGTCGCCGCCGGCCGCCCCTCCCCCTACATCGCCAACGTCGACGTCTACAAGTCCCACCCCTCCCACCTCCCCGAGCGGTCGGCGCTGCGGACGGGGGACAAGCAGTGGTTCTTCTGCAGCCGGCTGGACCGCAAGTACCCCAACGGCTCGCGCGCCAGCCGCACCACCGCCGACGGCTACTGGAAGGCCACGGGCAAGGACCGCTCCATCTGCAACGCCGGCCGCGCCGTCGGGAACAAGAAGACCCTCGTCTACCACCACGGCCGCGCCCCCCGCGGGGAGCGCACCGACTGGGTCATGCACGAG…	2193	METPPPPPRWPPGFRFSPTDEELVLFFLKRRVAAGRPSPYIANVDVYKSHPSHLPERSALRTGDKQWFFCSRLDRKYPNGSRASRTTADGYWKATGKDRSICNAGRAVGNKKTLVYHHGRAPRGERTDWVMHEYTILADALPPPARGRESYALYKLFEKSGVGPKNGEQYGAPFREEDWLDDDDDCELPADPIPIAVSLPTRTVTVVEQIGDVLTVDDQIGDVLTVVDQIGGVAVDKQIGVMTVDDQIGDLEVFLLQNGDDQGNSEPQSDFSTPVSSQPPLQHGHPQGRPSDDGNTSEVADATTSSRGMVMVENTCTELPFGDLEGLLMEISDDQRATESFQEFSEFVPQLQLQHDDHEHEAWPNANMEEISVADYATSNGVVDASGCTVTELPYEDIE…	730	T10_Unigene_BMK.7741	Yes	Amplified from TotalRNA	SNV	1 Normal NAM Domain	13	136	124	3.62e-15	NAM	pfam02365	cl03558	1	o695-717i	0.00607	70.41	-0.509	51.1	80089.1	4.57	Nuclear	2.265 *					TraesCS5A02G271500	chr5A|481900414-481904347|-
TaNAC017_5A.2	MN747191	Normal		ATGGAGACCCCGCCGCCGCCGCCGCGCTGGCCGCCGGGCTTCCGCTTCAGCCCCACCGACGAGGAGCTCGTCCTCTTCTTCCTCAAGCGCCGGGTCGCCGCCGGCCGCCCCTCCCCCTACATCGCCGACGTCGACGTCTACAAGTCCCACCCCTCCCACCTCCCCGAGCGGTCGGCGCTGCGGACGGGGGACAAGCAGTGGTTCTTCTGCAGCCGGCTGGACCGCAAGTACCCCAACGGCTCGCGCGCCAGCCGCACCACCGCCGACGGCTACTGGAAGGCCACGGGCAAGGACCGCTCCATCTGCAACGCCGGCCGCGCCGTCGGGAACAAGAAGACCCTCGTCTACCACCACGGCCGCGCCCCCCGCGGGGAGCGCACCGACTGGGTCATGCACGAG…	2193	METPPPPPRWPPGFRFSPTDEELVLFFLKRRVAAGRPSPYIADVDVYKSHPSHLPERSALRTGDKQWFFCSRLDRKYPNGSRASRTTADGYWKATGKDRSICNAGRAVGNKKTLVYHHGRAPRGERTDWVMHEYTILADALPPPARGRESYALYKLFEKSGVGPKNGEQYGAPFREEDWLDDDDDCELPADPIPIAVSLPTRTVTVVEQIGDVLTVDDQIGDVLTVVDQIGGVAVDKQIGVMTVDDQIGDLEVFLLQNGDDQGNSEPQSDFSTPVSSQPPLQHGHPQGRPSDDGNTSEVADATTSSRGMVMVENTCTELPFGDLEGLLMEISDDQRATESFQEFSEFVPQLQLQHDDHEHEAWPNANMEEISVADYTTSNGVVDASGCTVTELPYEDIE…	730	T10_Unigene_BMK.7741	Yes	Amplified from TotalRNA	SNV	1 Normal NAM Domain	13	136	124	1.05e-15	NAM	pfam02365	cl03558	1	o695-717i	0.00607	69.74	-0.511	49.35	80083.1	4.55	Nuclear	2.367 *					TraesCS5A02G271500	chr5A|481900414-481904347|-
TaNAC017_5A.3	MN747193	Normal		ATGGAGACCCCGCCGCCGCCGCCGCGCTGGCCGCCGGGCTTCCGCTTCAGCCCCACCGACGACTGTGAGCTCCCCGCTGATCCCATCCCTATCGCCGTCAGTCTACCTACTAGAACTGTGACAGTGGTCGAGCAGATTGGGGATGTCTTGACAGTGGACGACCAGATTGGGGATGTTTTGACAGTTGTCGACCAGATTGGGGGTGTGGCAGTGGACAAGCAGATTGGGGTTATGACAGTGGACGATCAGATTGGGGATCTTGAGGTGTTCCTGTTGCAAAATGGAGATGATCAGGGAAACAGTGAACCACAGTCGGATTTCTCGACACCGGTTTCTTCACAGCCTCCGCTTCAGCATGGCCACCCTCAAGGTCGGCCCAGTGATGACGGTAACACATCT…	1701	METPPPPPRWPPGFRFSPTDDCELPADPIPIAVSLPTRTVTVVEQIGDVLTVDDQIGDVLTVVDQIGGVAVDKQIGVMTVDDQIGDLEVFLLQNGDDQGNSEPQSDFSTPVSSQPPLQHGHPQGRPSDDGNTSEVADATTSSRGMVMVENTCTELPFGDLEGLLMEISDDQRATESFQEFSEFVPQLQLQHDDHEHEAWPNANMEEISVADYTTSNGVVDASGCTVTELPYEDIEGLLLQLENDQGNVQPLADFSTPVPRHEFHQVGSGDFHGCHGATFSSVDPSSAVQENRDLDPRSDPSNQITQSALTNMPLNWETDCTEETSAMRSVSGLASYDGQDADEEFLEINDFLDPEDVGQQSMNCTATEHLISSSNGMFDSLEFADASMFLPGSFDTAGV…	566	T10_Unigene_BMK.7741	Yes	Amplified from TotalRNA	SNV, Variable Splicing	No domain								1	o531-553i	0.04509	72.86	-0.403	51.11	61396.1	4.18	Nuclear	1.808 *	Extracellular	1.135 *			TraesCS5A02G271500	chr5A|481900414-481904347|-	Compared with TaNAC017_5A.1 or TaNAC017_5A.2, a 492bp sequence was missing after 56 or 62.
TaNAC017_5A.4	MN786415	Abnormal	1-204/90-1181	ATGGAGACCCCGCCGCCGCCGCCGCGCTGGCCGCCGGGCTTCCGCTTCAGCATGATGATCATGAGCATGAGGCTTGGCCCAATGCCAACATGGAGGAGATTAGTGTTGCAGATTATACCACTAGTAATGGCGTTGTGGACGCTTCAGGATGTACTGTCACCGAGCTTCCCTATGAGGATATTGAAGGGCTTCTGTTGCAATTAGAGAATGACCAGGGAAATGTCCAACCGCTGGCAGATTTCTCCACACCAGTTCCTCGTCATGAGTTCCATCAGGTTGGCTCTGGAGATTTCCATGGATGTCACGGTGCTACATTCAGCTCTGTAGATCCTTCTTCTGCAGTGCAAGAAAACAGAGATCTTGATCCACGATCAGATCCCAGTAATCAAATTACACAGT…	1181			T10_Unigene_BMK.7741	Yes	Amplified from TotalRNA	SNV, Variable Splicing																							TraesCS5A02G271500	chr5A|481900414-481904347|-	This sequence lacks a 520 bp sequence in the middle of 43/44 or 51/52 compared to TaNAC017_5A.3.
TaNAC017_5A.5	MN786416	Abnormal	1-672/665-1237/1245	ATGGAGACCCCGCCGCCGCCGCCGCGCTGGCCGCCGGGCTTCCGCTTCAGCCCCACCGACGAGGAGCTCGTCCTCTTCTTCCTCAAGCGCCGGGTCGCCGCCGGCCGCCCCTCCCCCTACATCGCCGACGTCGACGTCTACAAGTCCCACCCCTCCCACCTCCCCGAGCGGTCGGCGCTGCGGACGGGGGACAAGCAGTGGTTCTTCTGCAGCCGGCTGGACCGCAAGTACCCCAACGGCTCGCGCGCCAGCCGCACCACCGCCGACGGCTACTGGAAGGCCACGGGCAAGGACCGCTCCATCTGCAACGCCGGCCGCGCCGTCGGGAACAAGAAGACCCTCGTCTACCACCACGGCCGCGCCCCCCGCGGGGAGCGCACCGACTGGGTCATGCACGAG…	1245			T10_Unigene_BMK.7741	Yes	Amplified from TotalRNA	SNV, Variable Splicing																							TraesCS5A02G271500	chr5A|481900414-481904347|-	Compared with TaNAC017_5A.1 or TaNAC017_5A.2, this sequence lacks the 956bp sequence in the middle of 661/662 or 670/671.
TaNAC017_5A.6	MN747194	Normal		ATGGAGACCCCGCCGCCGCCGCCGCGCTGGCCGCCGGGCTTCCGCTTCAGCCCCACCGACGAGGAGCTCGTCCTCTTCTTCCTCAAGCGCCGGGTCGCCGCCGGCCGCCCCTCCCCCTACATCGCCGACGTCGACGTCTACAAGTCCCACCCCTCCCACCTCCCCGAGCGGTCGGCGCTGCGGACGGGGGACAAGCAGTGGTTCTTCTGCAGCCGGCTGGACCGCAAGTACCCCAACGGCTCGCGCGCCAGCCGCACCACCGCCGACGGCTACTGGAAGGCCACGGGCAAGGACCGCTCCATCTGCAACGCCGGCCGCGCCGTCGGGAACAAGAAGACCCTCGTCTACCACCACGGCCGCGCCCCCCGCGGGGAGCGCACCGACTGGGTCATGCACGAG…	1308	METPPPPPRWPPGFRFSPTDEELVLFFLKRRVAAGRPSPYIADVDVYKSHPSHLPERSALRTGDKQWFFCSRLDRKYPNGSRASRTTADGYWKATGKDRSICNAGRAVGNKKTLVYHHGRAPRGERTDWVMHEYTILADALPPPARGRESYALYKLFEKSGVGPKNGEQYGAPFREEDWLDDDDDCELPADPIPIAVSLPTRTVTVVEQIGDVLTVDDQIGDVLTVVDQIGGVAVDKQIGVMTVDDQIGDLEVFLLQNGDDQGNSEPQSDFSTPVSSQPPLQHGHPQGRPSDDGNTSEVALNVRNHMNHNHVVFSHASGTANFHTVNEQPHNLSPADSQSWFNSAVSALLDAVPANPALAAENNVLNRTLQRISSFRSEQAPKEEASAPVIQVRRRRAG…	435	T10_Unigene_BMK.7741	Yes	Amplified from TotalRNA	SNV, Variable Splicing	1 Normal NAM Domain	13	136	124	5.95e-16	NAM	pfam02365	cl03558	1	o400-422i	0.1949	76	-0.476	50.17	47832.5	5.92	Nuclear	1.541 *					TraesCS5A02G271500	chr5A|481900414-481904347|-	Compared with TaNAC017_5A.1 or TaNAC017_5A.2, a 885bp sequence was missing after 897 or 899.
TaNAC017_5D.1	MN747188	Normal		ATGGAGACCCCGCCGCCGCCGCCGCGCTGGCCGCCGGGCTTCCGCTTCAGCCCCACCGACGAGGAGCTCGTCCTCTTCTTCCTCAAGCGCCGGGTCGCCGCCGGCCGCCCCTCCCCCTACATCGCCGACGTCGACGTCTACAAGTCCCACCCCTCCCACCTCCCCGAGCGGTCGGCGCTGCGGACGGGGGACAAGCAGTGGTTCTTCTGCAGCCGGCTGGACCGCAAGTACCCCAACGGCTCGCGCGCCAGCCGCACCACCGCCGACGGCTACTGGAAGGCCACGGGCAAGGACCGCTCCATCTGCAACGCCGGCCGCGCCGTCGGGAACAAGAAGACGCTCGTCTACCACCACGGCCGCGCGCCGCGCGGGGAGCGCACCGACTGGGTCATGCACGAG…	2160	METPPPPPRWPPGFRFSPTDEELVLFFLKRRVAAGRPSPYIADVDVYKSHPSHLPERSALRTGDKQWFFCSRLDRKYPNGSRASRTTADGYWKATGKDRSICNAGRAVGNKKTLVYHHGRAPRGERTDWVMHEYTILADALPPPARCRESYALYKLFEKSGVGPKNGEQYGAPFREEDWLDDDDDCELPSDPIPIAVSLPRAVTVDEQIGDVLTVVEQIGGVTVDKQIGVMTVDDQLGDLEVFLLQNGDDLGNSEPQSDFSTPVSSQAPLQHGHPQGRPSDDGNISEVADATTSSRGMVMAVNTCTELPFGDLEGLLMEISDDQRATESFEEFSEFIPQLQLQHDDHEHEAWPNANMEEISVADYATSNGVVDASGCTVTELPYEDIEGLLLQLENDQG…	719	T10_Unigene_BMK.7741	Yes	Amplified from TotalRNA	SNV, s_InDel	1 Normal NAM Domain	13	136	124	1.03e-15	NAM	pfam02365	cl03558	1	o683-705i	0.00339	69.61	-0.49	49.99	78848.8	4.57	Nuclear	1.981 *					TraesCS5D02G279100	chr5D|381032432-381036997|-
TaNAC017_5D.2	MN747189	Normal		ATGGAGACCCCGCCGCCGCCGCCGCGCTGGCCGCCGGGCTTCCGCTTCAGCCCCACCGACGAGGAGCTCGTCCTCTTCTTCCTCAAGCGCCGGGTCGCCGCCGGCCGCCCCTCCCCCTACATCGCCGACGTCGACGTCTACAAGTCCCACCCCTCCCACCTCCCCGAGAGGTCGGCGCTGCGGACGGGGGACAAGCAGTGGTTCTTCTGCAGCCGGCTGGACCGCAAGTACCCCAACGGCTCGCGCGCCAGCCGCACCACCGCCGACGGCTACTGGAAGGCCACGGGCAAGGACCGCTCCATCTGCAACGCCGGCCGCGCCGTGGGGAACAAGAAGACGCTCGTCTACCACCACGGCCGCGCGCCGCGCGGGGAGCGCACCGACTGGGTCATGCACGAG…	2160	METPPPPPRWPPGFRFSPTDEELVLFFLKRRVAAGRPSPYIADVDVYKSHPSHLPERSALRTGDKQWFFCSRLDRKYPNGSRASRTTADGYWKATGKDRSICNAGRAVGNKKTLVYHHGRAPRGERTDWVMHEYTILADALPPPARCRESYALYKLFEKSGVGPKNGEQYGAPFREEDWLDDDDDCELPSDPIPIAVSLPRAVTVDEQIGDVLTVVEQIGGVTVDKQIGVMTVDDQLGDLEVFLLQNGDDLGNSEPQSDFSTPVSSQAPLQHGHPQGRPSDDGNISEVADATTSSRGMVMAVNTCTELPFGDLEGLLMEISDDQRATESFEEFSEFIPQLQLQHDDHEHEAWPNANMEEISVADYATSNGVVDASGCTVTELPYEDIEGLLLQLENDQG…	719	T10_Unigene_BMK.7741	Yes	Amplified from TotalRNA	SNV, s_InDel	1 Normal NAM Domain	13	136	124	1.03e-15	NAM	pfam02365	cl03558	1	o683-705i	0.00339	69.61	-0.49	49.99	78848.8	4.57	Nuclear	1.981 *					TraesCS5D02G279100	chr5D|381032432-381036997|-
TaNAC017_5D.3	MN747192	Normal		ATGGAGACCCCGCCGCCGCCGCCGCGCTGGCCGCCGGGCTTCCGCTTCAGCCCCACCGACGAGGAGCTCGTCCTCTTCTTCCTCAAGCGCCGGGTCGCCGCCGGCCGCCCCTCCCCCTACATCGCCGACGTCGACGTCTACAAGTCCCACCCCTCCCACCTCCCCGAGAGGTCGGCGCTGCGGACGGGGGACAAGCAGTGGTTCTTCTGCAGCCGGCTGGACCGCAAGTACCCCAACGGCTCGCGCGCCAGCCGCACCACCGCCGACGGCTACTGGAAGGCCACGGGTAAGGACCGCTCCATCTGCAACGCCGGCCGCGCCGTGGGGAACAAGAAGACGCTCGTCTACCACCACGGCCGCGCGCCGCGCGGGGAGCGCACCGACTGGGTCATGCACGAG…	2157	METPPPPPRWPPGFRFSPTDEELVLFFLKRRVAAGRPSPYIADVDVYKSHPSHLPERSALRTGDKQWFFCSRLDRKYPNGSRASRTTADGYWKATGKDRSICNAGRAVGNKKTLVYHHGRAPRGERTDWVMHEYTILADALPPPARCRESYALYKLFEKSGVGPKNGEQYGAPFREEDWLDDDDDCELPSDPIPIAVSLPRAVTVDEQIGDVLTVVEQIGGVTVDKQIGVMTVDDQLGDLEVFLLQNGDDLGNSEPQSDFSTPVSSQAPLQHGHPQGRPSDDGNISEVADATTSSRGMVMAVNTCTELPFGDLEGLLMEISDDQRATESFEEFSEFIPQLQLQHDDHEHEAWPNANMEEISVADYATSNGVVDASGCTVTELPYEDIEGLLLQLENDQG…	718	T10_Unigene_BMK.7741	Yes	Amplified from TotalRNA	SNV, s_InDel	1 Normal NAM Domain	13	136	124	1.03e-15	NAM	pfam02365	cl03558	1	o683-705i	0.00303	69.71	-0.49	49.78	78761.7	4.57	Nuclear	1.995 *					TraesCS5D02G279100	chr5D|381032432-381036997|-
TaNAC017_5D.4	IWGS	Normal		ATGGAGACCCCGCCGCCGCCGCCGCGCTGGCCGCCGGGCTTCCGCTTCAGCCCCACCGACGAGGAGCTCGTCCTCTTCTTCCTCAAGCGCCGGGTCGCCGCCGGCCGCCCCTCCCCCTACATCGCCGACGTCGACGTCTACAAGTCCCACCCCTCCCACCTCCCCGAGAGGTCGGCGCTGCGGACGGGGGACAAGCAGTGGTTCTTCTGCAGCCGGCTGGACCGCAAGTACCCCAACGGCTCGCGCGCCAGCCGCACCACCGCCGACGGCTACTGGAAGGCCACGGGCAAGGACCGCTCCATCTGCAACGCCGGCCGCGCCGTGGGGAACAAGAAGACGCTCGTCTACCACCACGGCCGCGCGCCGCGCGGGGAGCGCACCGACTGGGTCATGCACGAG…	2052	METPPPPPRWPPGFRFSPTDEELVLFFLKRRVAAGRPSPYIADVDVYKSHPSHLPERSALRTGDKQWFFCSRLDRKYPNGSRASRTTADGYWKATGKDRSICNAGRAVGNKKTLVYHHGRAPRGERTDWVMHEYTILADALPPPARCRESYALYKLFEKSGVGPKNGEQYGAPFREEDWLDDDDDCELPSDPIPIAVSLPRAVTVDEQIGDVLTVVEQIGGVTVDKQIGVMTVDDQLGDLEVFLLQNGDDLGNSEPQSDFSTPVSSQAPLQHGHPQGRPSDDGNISEVADATTSSRGMVMAVNTCTELPFGDLEGLLMEISDDQRATESFEEFSEFIPQLQLQHDDHEHEAWPNANMEEISVADYATSNGVVDASGCTVTELPYEDIEGLLLQLENDQG…	683	T4_Unigene_BMK.45663	Yes	RNA-Seq Assembly & IWGS	SNV, s_InDel, Variable Splicing	1 Normal NAM Domain	13	136	124	9.8e-16	NAM	pfam02365	cl03558	1	o647-669i	0.00529	70.26	-0.528	50.36	75050.6	4.62	Nuclear	2.247 *					TraesCS5D02G279100	chr5D|381032432-381036997|-
TaNAC018_7B.1	MN747195	Normal		ATGGAGAGGACGCCGGTGATGGTGAGGCAGGGCGGCCAGGAGGTGCTCAGGCAGCTGCCGCCCGGGTTCCGCTTCCGCCCTACAGACGAGGAGCTGGTTGTGCAGTACCTCCGCCGAAAGGCCCTTGCCCTCCCGCTCCCAGCTGCTGTCATCTCCGATGTCCACAACCTCTACAGCCTCGACCCCTGGGACATCCCCGGCGCGAGAGAGGGGGAGAAGTACTACTTTGCGGTCCGGCCGGCCGCCGGCGCCAAGAGGGGTGGCAGGACCACGACGGCGAGCGGGTGCTGGAAGCCCGCGAGCGCGAGGGAGAGGCCGGTGGTGGTGTCCCGGTGCGGCCGGAGCCACCTCGTTGGCGTCAAGAAGTTCCTGGCCTTCGTCCCCCGACGTGGCAAGGGC…	708	MERTPVMVRQGGQEVLRQLPPGFRFRPTDEELVVQYLRRKALALPLPAAVISDVHNLYSLDPWDIPGAREGEKYYFAVRPAAGAKRGGRTTTASGCWKPASARERPVVVSRCGRSHLVGVKKFLAFVPRRGKGKGSKAPPAPAQIGWVMHEYRLALPHHHKNGCCLAEAGTQEWVVCRIFQRDRSSSSSNRQTPGIHGTDAHRTMPPMPPSPSSSSSSCVTSGGSSSDLQEEVSS*	235	T1_Unigene_BMK.32075	Yes	Amplified from TotalRNA	SNV	1 Normal NAM Domain	20	154	135	3.35e-14	NAM	pfam02365	cl03558	0	o	0.13667	65.15	-0.514	65.45	25649.2	9.98	Nuclear	3.386 *					TraesCS7B02G160900	chr7B|219648742-219652713|+
TaNAC018_7B.2	MN747196	Normal		ATGGAGAGGACGCCGGTGATGGTGAGGCAGGGCGGCCAGGAGGTGCTGAGGCAGCTGCCGCCCGGGTTCCGCTTCCGCCCTACAGACGAGGAGCTGGTTGTGCAGTACCTCCGCCGAAAGGCCCTTGCCCTCCCGCTCCCAGCTGCTGTCATCTCCGATGTCCACAACCTCTACAGCCTCGACCCCTGGGACATCCCCGGCGCGAGAGAGGGGGAGAAGTACTACTTTGCGGTCCGGCCGGCCGCCGGCGCCAAGAGGGGTGGCAGGACCACGACGGCGAGCGGGTGCTGGAAGCCCGCGAGCGCGAGGGAGAGGCCGGTGGTGGTGTCCCGGTGCGGCCGGAGCCACCTCGTTGGCGTCAAGAAGTTCCTGGCCTTCGTCCCCCGACGTGGCAAGGGC…	708	MERTPVMVRQGGQEVLRQLPPGFRFRPTDEELVVQYLRRKALALPLPAAVISDVHNLYSLDPWDIPGAREGEKYYFAVRPAAGAKRGGRTTTASGCWKPASARERPVVVSRCGRSHLVGVKKFLAFVPRRGKGKGSKAPPAPAQIGWVMHEYRLALPHHHKNGCCLAEAGTQEWVVCRIFQRDRSSSSSNRQTPGIHGTDAHRTMPPMPPSPSSSSSSCVTSGGSSSDLQEEVSS*	235	T1_Unigene_BMK.32075	Yes	Amplified from TotalRNA	SNV	1 Normal NAM Domain	20	154	135	3.35e-14	NAM	pfam02365	cl03558	0	o	0.13667	65.15	-0.514	65.45	25649.2	9.98	Nuclear	3.386 *					TraesCS7B02G160900	chr7B|219648742-219652713|+
TaNAC018_7D	MN747197	Normal		ATGGAGAGGACGCCGGTGATGGTGAGGCAGGGCGGCCAGGAGGTGCTGAGGCAGCTGCCGCCCGGGTTCCGCTTCCGCCCTACAGACGAGGAGCTGGTTGTGCAGTACCTCCGCCGAAAGGCCCTCGCCCTCCCGCTCCCAGCTGCTGTCATCTCCGATGTCCACAACCTCTACAGCCTCGACCCCTGGGACATCCCCGGCGCGAGAGAGGGGGAGAAGTACTACTTTGCGGTCCGGCCGGCCGCCGGCGCCAAGAGGGGTGGCAGGACCACGACGGCGAGCGGGTGCTGGAAGCCTGCGAGCGCGAGGGAGAGGCCGGTGGTGGTGTCCCGGTGCGGCCGGAGCCACCTCGTCGGCGTCAAGAAGTCCCTGGCCTTCGTCCCCCGACGTGGCAAGGGC…	702	MERTPVMVRQGGQEVLRQLPPGFRFRPTDEELVVQYLRRKALALPLPAAVISDVHNLYSLDPWDIPGAREGEKYYFAVRPAAGAKRGGRTTTASGCWKPASARERPVVVSRCGRSHLVGVKKSLAFVPRRGKGKGSKAPPASAQTGWVMHEYRLALPHHHKNGCCLAEAGTEEWVVCRIFQRDRSSSSSNRQTPGIQGTDAHHTMPPSPSSSSSSSCVTSGGGSPDMQEEVSS*	233	T1_Unigene_BMK.32075	Yes	Amplified from TotalRNA		1 Normal NAM Domain	20	154	135	2.1e-15	NAM	pfam02365	cl03558	0	o	0.14064	62.36	-0.556	62.38	25299.7	9.79	Nuclear	3.679 *					TraesCS7D02G263800	chr7D|244465752-244469758|+
TaNAC019_7A.1	MN747198	Normal		ATGACTCGATCAAGGCCGACGACCACCATGGGGGGATCTGTGCCAGACCACCACCACCAGCAGCACGACGGGGAGGTGGACGGCGGGCAGCTGCAGCACGGCGGCGAGCACGTGGAGACGGTGATGCCTGGGTTCCGTTTCCACCCGACGGAGGAGGAGCTGATCGAGTTCTACCTCCGTCGCAAGGTGGACGGCAAGCGCTTCAACATCGACCTCATCGCCTCCGTCGACCTCTACCGCTACGACCCATGGGATCTCCCCGCACTGGCGTCGATCGGGGACAAGGAGTGGTTCTTCTACGTGCCTCGGGACCGCAAGTACCGGAACGGCGACCGGCCGAACAGGGTGACGCCGTCGGGGTACTGGAAGGCCACGTGGGCGGACAGGATGGTGAAAGTC…	1167	MTRSRPTTTMGGSVPDHHHQQHDGEVDGGQLQHGGEHVETVMPGFRFHPTEEELIEFYLRRKVDGKRFNIDLIASVDLYRYDPWDLPALASIGDKEWFFYVPRDRKYRNGDRPNRVTPSGYWKATWADRMVKVVEGNRSIGLKKTLVFYVGKAPKGLRSSWIMNEYRLPHGETERYQKEISLCRVYKRPGIDDNFHLTGTTTRSPGSRAAATRHSTAAHRTSVATHRQQPPVFVEGGGHHSSSALKAYNAHTTQGTNAASTMTSLSAAGATPPAMFRSAASVASLSSTTSTEEDGTSLYHHHLKGHNNPAVMQLHSSTHATLLNTNSSAMATIPIEELSRAIGSYSQASNPNQPTAPLQGPLLNFPSLEKIWDWNPLLESPKVCTSFK*	388	T10_Unigene_BMK.80110	Yes	Amplified from TotalRNA	s_InDel	1 Normal NAM Domain	43	168	126	4.07e-17	NAM	pfam02365	cl03558	0	o	0.05439	63.14	-0.64	42.7	43054.2	9.27	Nuclear	3.313 *					TraesCS7A02G318500	chr7A|458932084-458935152|-
TaNAC019_7A.2	KY461025	Normal		ATGAGCAGCAGACACGAGGGCGGCGGCCATGGCGCCGCCGCGGCGGCGGCGGGAGCTGGCGTGGGTAGTATCAAGGAGGGCGGCGGCCGGGACGCGCACGAGGACGACCTGGTGATGCCCGGGTTCCGGTTCCACCCGACGGAGGAGGAGCTGATCGAGTTCTACCTCCGCCGCAAGGTGGAGGGCAAGCGCTTCAATGTCGAGCTCATCACCTTCCTCGACCTCTACCGCTACGACCCCTGGGAGCTCCCAGCGCTGGCGGCGATTGGGGAGAAGGAGTGGTTCTTCTACGTGCCGAGGGACCGCAAGTACCGGAACGGGGACAGGCCCAACCGGGTGACGGCGTCGGGGTACTGGAAGGCGACGGGGGCGGACAGGATGATCCGGGCGGAGAACAAC…	1155	MSSRHEGGGHGAAAAAAGAGVGSIKEGGGRDAHEDDLVMPGFRFHPTEEELIEFYLRRKVEGKRFNVELITFLDLYRYDPWELPALAAIGEKEWFFYVPRDRKYRNGDRPNRVTASGYWKATGADRMIRAENNRSIGLKKTLVFYSGKAPKGVRSSWIMNEYRLPHGETERYQKEISLCRVYKRPGIDDNFHLTGTTTRSSASRAAATRHSTAAHRTSVATHRQQPPVFVEGGGHHSSSALKAYNAHTTQGTNAASTMTSLSAAGATPPAMFRSAASVASLSSTTSTEEDGTSLYHHHLKGHNNPAVMQLHSSTHATLLNTNSSAMATIPIEELSRAIGSYSQASNPNHPTAPLQGPLLNFPSLEKIWDWNPLLESPKVCTSFK*	384	T10_Unigene_BMK.80110	Yes	RNA-Seq Assembly	s_InDel/Variable Splicing	1 Normal NAM Domain	40	164	125	3.49e-17	NAM	pfam02365	cl03558	0	o	0.01053	63.91	-0.572	41.69	42103.1	9.36	Nuclear	2.786 *					TraesCS7A02G318500	chr7A|458932084-458935152|-
TaNAC020_2A	MN747202	Normal		ATGTCGGACGTGACGGCGGTGATGGCTCTGGAGATGGAGGACCCGAAGCTGGTGCTTCCACCGGGCTTCCGGTTCCACCCCACCGACGAGGAGGTGGTCACCCACTACCTCACCCGCAAGGTCCTCCGCGAATCCTTTTCCTGCCAAGTGATCGCCGACGTCGACCTCAACAAGACCGAGCCGTGGGATCTCCCCGGGAAGGCGAAGATGGGCGAGAAGGAGTGGTTCTTTTTCGTGCACAAGGGCCGGAAGTACCCGACGGGGACGCGCACCAACCGCGCGACGGAGAAGGGGTACTGGAAGGCGACGGGGAAGGACAAGGAGATCTTCCGCGGCAAGGGCCGGGACGCCGTCCTCGTCGGCATGAAGAAGACGCTCGTCTTCTACACCGGCCGCGCC…	1074	MSDVTAVMALEMEDPKLVLPPGFRFHPTDEEVVTHYLTRKVLRESFSCQVIADVDLNKTEPWDLPGKAKMGEKEWFFFVHKGRKYPTGTRTNRATEKGYWKATGKDKEIFRGKGRDAVLVGMKKTLVFYTGRAPSGGKTPWVMHEYRLEGQLPHRLPHTAKDDWAVCRVFNKDLAAKNAPPQMAPAADGAMEDPLAFLDDLLIDTDLFDDADLPMLMDSPSGADDFAGASSSSSSAALPLEPDTVHLTIKTESPPLQQQMQSPYYFMPAAANGNLGGAGYSPYQAMGDQQAAIRRYSKPKAQVASSSALLNPSLGLDTVAVAGADTSFLMASSRSYLDLEELFRGEPLMDYSNMWKI*	357	T19_Unigene_BMK.67123	Yes	Amplified from TotalRNA		1 Normal NAM Domain	20	148	129	8.57e-21	NAM	pfam02365	cl03558	0	o	0.01518	69.78	-0.396	41.72	39355.7	5.47	Chloroplast	1.695 *	Nuclear	1.147 *	Cytoplasmic	1.065 *	TraesCS2A02G101000	chr2A|54012233-54014046|+
TaNAC020_2B.1	MN747200	Normal		ATGTCGGACGTGACGGCGGTGATGGATCTGGAGGTGGAGGAGCCGCGGCTGTCGCTGCCGCCGGGCTTCCGGTTCCACCCCACCGACGAGGAGGTGGTCACGCACTACCTCACCCCCAAGGCCGTCAACAACGCCTTCTCCTGCCTCGTGATCGCCGACGTCGACCTCAACAAGACGGAGCCGTGGGATCTCCCCGGGAAGGCGAAGATGGGGGAGAAGGAGTGGTACTTCTTCGTGCACAAGGATCGCAAGTACCCGACGGGGACGCGCACCAACCGCGCCACGGAGAAGGGGTACTGGAAGGCGACGGGGAAGGACAAGGAGATCTTCCGCGGCAAGGGCCGGGACGCCGTGCTCGTCGGCATGAAGAAGACGCTCGTCTTCTACACCGGCCGCGCG…	1059	MSDVTAVMDLEVEEPRLSLPPGFRFHPTDEEVVTHYLTPKAVNNAFSCLVIADVDLNKTEPWDLPGKAKMGEKEWYFFVHKDRKYPTGTRTNRATEKGYWKATGKDKEIFRGKGRDAVLVGMKKTLVFYTGRAPRGDKTPYVMHEYRLEGQLPHRLPRSAKNDWAVCRVFDKDLAAKNAPPPMAPAAVGVMEDPYAFLDVDDFLNNPDLLNNADLPMLMDSPSGADDFAGASSSTSSAAVPLEPDMEHLSIKTEPPVPQQQMQSPNYFFMPAATPNGNHGGGGYSPYQAMGDQQTAIRRHCKPEAASSSALLSPSLGFDAGALAGADTSFLMPSSRSYLDLEAMDYSNMWKI*	352	T19_Unigene_BMK.67123	Yes	Amplified from TotalRNA	s_InDel	1 Normal NAM Domain	20	148	129	1.06e-18	NAM	pfam02365	cl03558	0	o	0.01647	63.27	-0.494	45.06	38805.9	5.44	Chloroplast	1.423 *	Nuclear	1.375 *			TraesCS2B02G118500	chr2B|83953621-83955548|-
TaNAC020_2B.2	MN747203	Normal		ATGTCGGACGTGACGGCGGTGATGGATCTGGAGGCGGAGGAGCGGCAGCTGGCACTTCCGCCGGGGTTCCGGTTCCACCCCACCGACGAGGAGGTGGTCACCCACTACCTCACCCGCAAGGTCCTCCGCGAATCCTTCTCCTGCCAAGTGATCACCGACGTCGACCTCAACAAGAACGAGCCGTGGGAGCTCCCTGGCCTGGCGAAGATGGGCGAGAAGGAGTGGTTCTTCTTCGTGCACAGGGGCCGGAAGTACCCGACGGGGACGCGCACCAACCGGGCGACGAAGAACGGCTACTGGAAGGCGACGGGGAAGGACAAAGAGATCTTCCGCGGCAAGGGCCGGGACGCCGTCCTCGTCGGCATGAAGAAGACGCTCGTCTTCTACACCGGCCGCGCC…	1056	MSDVTAVMDLEAEERQLALPPGFRFHPTDEEVVTHYLTRKVLRESFSCQVITDVDLNKNEPWELPGLAKMGEKEWFFFVHRGRKYPTGTRTNRATKNGYWKATGKDKEIFRGKGRDAVLVGMKKTLVFYTGRAPSGGKTPWVMHEYRLEGQLPHRLPRTAKDDWAVCRVINKDLGARNAPRMEDPLAFLDDLLNNDDLLNNADLLDNADLPMLMDSPSGADDFAGASSSTSSAALPLEADTEHLTIKMEPPQQMQSPNSFMPATANGNLGGVGYSPYQAMGDQQVAIRRYSKPKAEVASSSALLSPSLGLDTAALAGADTSFLMASSRSYFDLEELFRGEPLMDYSNMWKI*	351	T19_Unigene_BMK.67123	Yes	Amplified from TotalRNA	s_InDel	1 Normal NAM Domain	20	148	129	4.85e-20	NAM	pfam02365	cl03558	0	o	0.0166	71.23	-0.478	37.47	38979.1	5.4	Nuclear	1.451 *	Chloroplast	1.332 *	Cytoplasmic	1.136 *	TraesCS2B02G118400	chr2B|82851554-82853290|+
TaNAC020_2B.3	KY461026	Abnormal	1-246/298-1149	ATGTCGGACGTGACGGCGGTGATGGATCTGGAGGTGGAGGAGCCGCGGCTCTCGCTCCCGCCGGGCTTCCGGTTTCATCCGACCGACGAGGAGGTGGTCACCCACTACCTCACCCCCAAGGCCGTCAACAACGCCTTCTCCTGCCTCGTGATCGCCGACGTCGACCTCAACAAGACCGAGCCGTGGGATCTCCCCGGTGAGTACTACTACTCCTCCTCGAGACGAGAGGATCGTTCTTTGATTTGATTTGCAGCTCGCTCATGGCCGGCCGCTTCGTTTTGTGCAGGGAAGGCGAAGATGGGGGAGAAGGAGTGGTACTTCTTCGTGCACAAGGATCGCAAGTACCCGACGGGCACGCGCACCAACCGCGCCACGGAGAAGGGGTACTGGAAGGCGACG…	1149			T19_Unigene_BMK.67123	Yes	RNA-Seq Assembly	s_InDel, Variable Splicing																							TraesCS2B02G118500	chr2B|83953621-83955548|-	It has an alternative splicing structure and inserts a single 90 bp intron with “GT-AG” after the 348 position of the gene sequence.
TaNAC020_2D.1	MN747199	Normal		ATGTCGGACGTGACGGCGGTGATGGATCTGGAGGAGGAGGAGCCGCGGCTGTCGCTCCCGCCGGGCTTCCGCTTCCACCCGACGGACGAGGAGGTGGTCACCCACTACCTCACCCCCAAGGCCGTCAACAACGCCTTCTCCTGCCTCGTGATCGCCGACGTCGACCTCAACAAGACCGAGCCGTGGGATCTCCCCGGGAAGGCGAAGATGGGGGAGAAGGAGTGGTACTTCTTCGTGCACAAGGATCGCAAGTACCCGACAGGGACGCGCACCAACCGCGCCACGGAGAAGGGGTACTGGAAGGCGACGGGGAAGGACAAGGAGATCTTCCGCGGCAAGGGCCGGGACGCCGTGCTCGTCGGCATGAAGAAGACGCTCGTCTTCTACACCGGCCGCGCG…	1062	MSDVTAVMDLEEEEPRLSLPPGFRFHPTDEEVVTHYLTPKAVNNAFSCLVIADVDLNKTEPWDLPGKAKMGEKEWYFFVHKDRKYPTGTRTNRATEKGYWKATGKDKEIFRGKGRDAVLVGMKKTLVFYTGRAPRGDKTPYVMHEYRLEGQLPHRLPRSAKNDWAVCRVFDKDLAAKNAPPQTAPAAVGVMEDPYAFLDVDDFLNNPDLLNNADLPMLMDSPSGADDFAGASSSTSSAAVPFEPDMEHLSIKTEPPVPQQQMQSPNYFYMPAATPNGNHGGAGYSPYQAMGDQQTAIRRHCKPEAASSSALLSPSLGFDAGALAGADTSSFLMPSSRSYLDLEVMDYSNMWKI*	353	T19_Unigene_BMK.67123	Yes	Amplified from TotalRNA	s_InDel	1 Normal NAM Domain	20	148	129	4.94e-19	NAM	pfam02365	cl03558	0	o	0.016	61.98	-0.531	48.99	39015.9	5.34	Nuclear	1.601 *	Chloroplast	1.294 *			TraesCS2D02G100900	chr2D|53648855-53650859|+
TaNAC020_2D.2	MN747201	Normal		ATGTCGGACGTGACGGCGGTGATGGATCTGGAGGTGGAGGAGCCGCGGCTCTCGCTCCCGCCGGGCTTCCGGTTTCATCCGACCGACGAGGAGGTGGTCACGCACTACCTCACCCCCAAGGCCGTCAACAACGCCTTCTCCTGCCTCGTGATCGCCGACGTCGACCTCAACAAGACGGAGCCGTGGGATCTCCCCGGGAAGGCGAAGATGGGGGAGAAGGAGTGGTACTTCTTCGTGCACAAGGATCGCAAGTACCCGACGGGGACGCGCACCAACCGCGCCACGGAGAAGGGGTACTGGAAGGCGACGGGGAAGGACAAGGAGATCTTCCGCGGCAAGGGCCGGGACGCCGTGCTCGTCGGCATGAAGAAGACGCTCGTCTTCTACACCGGCCGAGCG…	1044	MSDVTAVMDLEVEEPRLSLPPGFRFHPTDEEVVTHYLTPKAVNNAFSCLVIADVDLNKTEPWDLPGKAKMGEKEWYFFVHKDRKYPTGTRTNRATEKGYWKATGKDKEIFRGKGRDAVLVGMKKTLVFYTGRAPRGDKTPYVMHEYRLEGQLPHRLPRSARNDWAVCRVFDKDLAAKNAPPQTASAAVGVMEDPYAFLDVDDFFNNPDLPMLMDSPSGADDFAGASSSTSSAAVPLEPDMEHLSIKTEPPVPQQQMQSPNYFYMPAATPNGNHGGAGYSPYQAMGDQQTAIRRHCKPEAASSSALLSPSLGFDAGALAGADTSSFLMPSSRSYLDLEVMDYSNMWKI*	347	T19_Unigene_BMK.67123	Yes	Amplified from TotalRNA	s_InDel/Variable Splicing	1 Normal NAM Domain	20	148	129	5.37e-19	NAM	pfam02365	cl03558	0	o	0.01721	61.35	-0.514	46.72	38363.2	5.55	Chloroplast	1.530 *	Nuclear	1.323 *			TraesCS2D02G100900	chr2D|53648855-53650859|+
TaNAC021/022_6A.1	MN747268	Normal		ATGGGGCTGAGGGACATCGAGATGACGCTGCCGCCGGGGTTCCGCTTCTACCCGAGCGACGAGGAGCTGGTGTGCCACTACCTGCACGGCAAGGTGGCCAACCAGCGCTTCGCCGGAGGAGCCGCCGGGACCATGGTGGAGGTCGATCTGCACGTCCACGAGCCATGGGAGCTGCCAGACGTGGCGAAACTGAGCACAAACGAGTGGTACTTCTTCAGCTTCCGCGACCGCAAGTACGCGACGGGGCTGCGCACGAACCGCGCCACCAGGTCCGGCTACTGGAAGGCCACAGGCAAGGACCGCGTCATCCGCAGCCCGAGGTCGTCGTCATCCCGCTCTGGCCGCGCCGTCATCGTCGGCATGCGCAAGACCCTCGTCTTCTACCGCGGCCGCGCCCCC…	927	MGLRDIEMTLPPGFRFYPSDEELVCHYLHGKVANQRFAGGAAGTMVEVDLHVHEPWELPDVAKLSTNEWYFFSFRDRKYATGLRTNRATRSGYWKATGKDRVIRSPRSSSSRSGRAVIVGMRKTLVFYRGRAPNGSKTCWVMHEFRIENPHAPPKEDWVLCRVFHKKKADTEYAMDGEQEIVGGMARSAAAVSGSNYVSSSACHDPQYHHSPTAPFPSLGAGGHPYQLTSCDHHHTHGAAGVSLADMDPFADMPPLTSYDSILDFSQQLQGGGAAAGLRDGAGDQCGGELMDLGLQVQEEHYNYNSLM*	308	T19_Unigene_BMK.57057	No	Amplified from TotalRNA	s_InDel	1 Normal NAM Domain	11	147	137	1.52e-15	NAM	pfam02365	cl03558	0	o	0.01387	60.23	-0.519	54.61	34012.1	6.46	Nuclear	1.915 *					TraesCS6A02G378600	chr6A|599715023-599717585|+
TaNAC021/022_6A.2	MN747269	Normal		ATGGGGCTGAGGGACATCGAGATGACGCTGCCGCCGGGGTTCCGGTTCTACCCGAGCGACGAGGAGCTGGTGTGCCACTACCTGCTCAGCAAGGTGGCCAACCAGCGCCTCTCCGGAGGAGCCGCCGGGACCATGGTGGAGGTCGATCTGCACGTCCACGAGCCATGGGAGCTGCCAGACGTGGCGAAGCTGACCACGAACGAGTGGTACTTCTTCAGCTTCCGTGACCGCAAGTATACGACGGGGCTGCGCACCAACCGCGCCACCAGGTCCGGCTACTGGAAGGCCACCGGCAAGGACCGCGTCATCCGCAGCCTGAGGTCGTCCTCTTCCCGCTCCGGCCGTGACGCCATTGTCGGCATGCGCAAGACCCTCGTCTTCTACCGCGGCCGCGCCCCC…	936	MGLRDIEMTLPPGFRFYPSDEELVCHYLLSKVANQRLSGGAAGTMVEVDLHVHEPWELPDVAKLTTNEWYFFSFRDRKYTTGLRTNRATRSGYWKATGKDRVIRSLRSSSSRSGRDAIVGMRKTLVFYRGRAPNGIKTCWVMHEFRIENPHSPPKEDWVLCRVFHQKKANTEYAMDGKQEPGGGGVAHKAAAVSGSNYVSSSSCYDPDQYQHSPSAPFPSLGAGGHHYQITSCDHHHPDGAAGVLHSNVDAFAGMPQLLSYETTLDFSQLLQGGGSAAAGLRDGADDQCGGALMDLGLQVQEEHYNYNSLM*	311	T19_Unigene_BMK.57057	No	Amplified from TotalRNA	s_InDel	1 Normal NAM Domain	11	147	137	1.49e-15	NAM	pfam02365	cl03558	0	o	0.01337	63.7	-0.527	50.92	34333.4	6.56	Nuclear	1.698 *	Extracellular	1.010 *			TraesCS6A02G378500	chr6A|599259305-599261866|+
TaNAC021/022_6D.1	MN747264	Normal		ATGGGGCTGAGGGACATCGAGATGACGCTGCCGCCGGGGTTCCGCTTCTACCCGAGCGATGAGGAGCTGGTGTGCCACTACCTGCACGGCAAGGTGGCCAACCGGCGCCTCTCCGGAGGAGCCGCCGGGACCATGGTGGAGGTCGATCTGCACGTCCACGAGCCATGGGAGCTGCCAGACGTGGCGAAGCTGAGCACGAACGAGTGGTACTTCTTCAGCTTCCGCGACCGCAAGTACGCGACGGGGCTGCGCACGAACCGCGCCACCAGGTCAGGCTACTGGAAGGCCACCGGCAAGGACCGTGTCATCCGCAGCCCGAGGTCGTCATCATCCCGCTCGGGCCGCACCGCCATCGTCGGCATGCGCAAGACTCTCGTCTTCTACCGCGGCCGTGCCCCT…	912	MGLRDIEMTLPPGFRFYPSDEELVCHYLHGKVANRRLSGGAAGTMVEVDLHVHEPWELPDVAKLSTNEWYFFSFRDRKYATGLRTNRATRSGYWKATGKDRVIRSPRSSSSRSGRTAIVGMRKTLVFYRGRAPNGSKTCWVMHEFRIENPHSPPKEDWVLCRVFHKKKADTEYTMDGEQEIGSGMARSAAAVSGSCHDPDQYHHSPPAALFPSLGAGGHPYQLTSCDHHHTHGAAGVSLTDVDPFVDMPQLLSYDSILDFNQQLQGGGAAAGLRDGAGDQCGGELMDLGLQVQEEHYNYNSLM*	303	T19_Unigene_BMK.57057	No	Amplified from TotalRNA	SNV	1 Normal NAM Domain	11	147	137	3.33e-16	NAM	pfam02365	cl03558	0	o	0.01475	62.48	-0.565	53.54	33643.7	6.46	Nuclear	1.849 *	Mitochondrial	1.177 *			TraesCS6D02G362900	chr6D|453345089-453348030|+
TaNAC021/022_6D.2	MN747265	Normal		ATGGGGCTGAGGGACATCGAGATGACGCTGCCGCCGGGGTTCCGCTTCTACCCGAGCGATGAGGAGCTGGTGTGCCACTACCTGCACGGCAAGGTGGCCAACCGGCGCCTCTCCGGAGGTGCCGCCGGGACCATGGTGGAGGTCGATCTGCACGTCCACGAGCCATGGGAGCTGCCAGACGTGGCGAAGCTGAGCACGAACGAGTGGTACTTCTTCAGCTTCCGCGACCGCAAGTACGCGACGGGGCTGCGCACGAACCGCGCCACCAGGTCAGGCTACTGGAAGGCCACCGGCAAGGACCGTGTCATCCGCAGCCCGAGGTCGTCATCATCCCGCTCGGGCCGCACCGCCATCGTCGGCATGCGCAAGACTCTCGTCTTCTACCGCGGCCGTGCCCCT…	912	MGLRDIEMTLPPGFRFYPSDEELVCHYLHGKVANRRLSGGAAGTMVEVDLHVHEPWELPDVAKLSTNEWYFFSFRDRKYATGLRTNRATRSGYWKATGKDRVIRSPRSSSSRSGRTAIVGMRKTLVFYRGRAPNGSKTCWVMHEFRIENPHSPPKEDWVLCRVFHKKKADTEYTMDGEQEIGSGMARSAAAVSGSCHDPDQYHHSPPAALFPSLGAGGHPYQLTSCDHHHTHGAAGVSLTDVDPFVDMPQLLSYDSILDFNQQLQGGGAAAGLRDGAGDQCGGELMDLGLQVQEEHYNYNSLM*	303	T19_Unigene_BMK.57057	No	Amplified from TotalRNA	SNV	1 Normal NAM Domain	11	147	137	3.33e-16	NAM	pfam02365	cl03558	0	o	0.01475	62.48	-0.565	53.54	33643.7	6.46	Nuclear	1.849 *	Mitochondrial	1.177 *			TraesCS6D02G362900	chr6D|453345089-453348030|+
TaNAC021/022_6D.3	MN747266	Normal		ATGGGGCTGAGGGACATCGAGATGACGCTGCCGCCGGGGTTCCGCTTCTACCCGAGCGACGAGGAGCTGGTGTGCCACTACCTGCACGGCAAGGTGGCCAACCAGCGCTTCGCCGGAGGAGCCGCCGGGACCATGGTGGAGGTCGATCTGCACGTCCACGAGCCATGGGAGCTGCCAGACGTGGCGAAACTGAGCACAAACGAGTGGTACTTCTTCAGCTTCCGCGACCGCAAGTACGCGACGGGGCTGCGCACGAACCGCGCCACCAGGTCAGGCTACTGGAAGGCCACCGGCAAGGACCGTGTCATCCGCAGCCCGAGGTCGTCATCATCCCGCTCGGGCCGCACCGCCATCGTCGGCATGCGCAAGACTCTCGTCTTCTACCGCGGCCGTGCCCCT…	912	MGLRDIEMTLPPGFRFYPSDEELVCHYLHGKVANQRFAGGAAGTMVEVDLHVHEPWELPDVAKLSTNEWYFFSFRDRKYATGLRTNRATRSGYWKATGKDRVIRSPRSSSSRSGRTAIVGMRKTLVFYRGRAPNGSKTCWVMHEFRIENPHSPPKEDWVLCRVFHKKKADTEYTMDGEQEIGSGMARSAAAVSGSCHDPDQYHHSPPAALFPSLGAGGHPYQLTSCDHHHTHGAAGVSLTDVDPFVDMPQLLSYDSILDFNQQLQGGGAAAGLRDGAGDQCGGELMDLGLQVQEEHYNYNSLM*	303	T19_Unigene_BMK.57057	No	Amplified from TotalRNA	SNV	1 Normal NAM Domain	11	147	137	2.27e-15	NAM	pfam02365	cl03558	0	o	0.01475	61.52	-0.556	51.4	33633.6	6.34	Nuclear	1.525 *	Mitochondrial	1.180 *	Cytoplasmic	1.002 *	TraesCS6D02G362900	chr6D|453345089-453348030|+
TaNAC021/022_6D.4	MN747267	Normal		ATGGGGCTGAGGGACATCGAGATGACGCTGCCGCCGGGGTTCCGCTTCTACCCGAGCGATGAGGAGCTGGTGTGCCACTACCTGCACGGCAAGGTGGCCAACCAGCGCTTCGCCGGAGGAGCCGCCGGGACCATGGTGGAGGTCGATCTGCACGTCCATGAGCCATGGGAGCTGCCAGTATATAGGACCGTCATCCGTAGCCCGAGGTCATCGTCATCCCGCTCCGGCCGCGCCGCCATCGTCGGCATGCGCAAGACCCTCGTCTTCTACCGCGGCCGCGCCCCCAACGGCAGTAAAACCTGCTGGGTCATGCACGAGTTCCGCATCGAAAACCCTCACGCCCCACCCAAGGAGGACTGGGTGTTGTGCAGAGTTTTCCACAAGAAGAAAGCCGACACG…	798	MGLRDIEMTLPPGFRFYPSDEELVCHYLHGKVANQRFAGGAAGTMVEVDLHVHEPWELPVYRTVIRSPRSSSSRSGRAAIVGMRKTLVFYRGRAPNGSKTCWVMHEFRIENPHAPPKEDWVLCRVFHKKKADTEYTMDGEQEIGSGMARSAAAVSGSCHDPDQYHHSPPAALFPSLGAGGHPYQLTSCDHHHTHGAAGVSLTDVDPFVDMPQLLSYDSILDFNQQLQGGGAAAGLRDGAGDQCGGELMDLGLQVQEEHYNYNSLM*	265	T19_Unigene_BMK.57057	No	Amplified from TotalRNA	SNV, Variable Splicing	1 Short NAM Domain	11	109	99	2.8e-21	NAM	pfam02365	cl03558	0	o	0.02348	66.64	-0.441	57.48	29103.6	5.85	Nuclear	2.029 *					TraesCS6D02G362900	chr6D|453345089-453348030|+
TaNAC023_7A.1	MN747271	Normal		ATGAATTCGCTGAGCATGGTGGAGGCGAGGCTGCCGCCGGGGTTCAGGTTCCACCCGCGGGACGACGAGCTCGTGCTCGACTACCTGGCAAAGAAACTCGGTGGCGGCGGCGGAGGGGCGGCGGCTGCGGTTGCGAGCATGTACGGCTGCCCCACCATGGTCGACGTCGACCTCAACAAGATCGAGCCCTGGGACCTCCCTGAAATTGCATGCATTGGCGGAAAGGAGTGGTACTTCTACAGCTTGAGGGACAGGAAGTACGCTACAGGCCAGAGAACAAATAGAGCAACTGAATCGGGCTATTGGAAGGCCACCGGAAAAGACCGATCGATAAGCCGGAAAGGGTTGCTAGTTGGCATGAGAAAAACCCTGGTGTTCTATCAAGGCAGAGCCCCTAAG…	924	MNSLSMVEARLPPGFRFHPRDDELVLDYLAKKLGGGGGGAAAAVASMYGCPTMVDVDLNKIEPWDLPEIACIGGKEWYFYSLRDRKYATGQRTNRATESGYWKATGKDRSISRKGLLVGMRKTLVFYQGRAPKGKKTEWVMHEFRKEGQGDLMKLPLKEDWVLCRVFYKTRATVAKPPTGSSYNIESAAATSLPLLIDNYIAFDHPGMSTVQNLEGYEQVPCFSNNPSSHPASSASMNIPVTAMAPMAADQEQQHMGKAIKDALSQLTRFEQGNVKREAPAQGGVFAQDGFEYLAESGFSQMWNSLN*	307	T19_Unigene_BMK.64788	No	Amplified from TotalRNA	s_InDel	1 Normal NAM Domain	12	145	134	4.05e-10	NAM	pfam02365	cl03558	0	o	0.03052	66.81	-0.444	43.7	33940.6	8.52	Chloroplast	1.314 *	Cytoplasmic	1.029 *	Mitochondrial	1.026 *	TraesCS7A02G464100	chr7A|660495082-660499083|+
TaNAC023_7A.2	MN747273	Normal		ATGAATTCGCTGAGCATGGTGGAGGCGAGGCTGCCGCCGGGGTTCAGGTTCCACCCGCGGGACGACGAGCTCGTGCTCGACTACCTGTCCAGGAAGCTCGGCGGCGGTGGCGCCGGAGGGGCGGCGGCCGCGGTGGCGAGCATCTACGGCTGCCCCGCCATGGTCGACGTCGACCTCAACAAGATCGAGCCCTGGGACCTCCCCGAAATCGCATGCATTGGCGGCAAGGAGTGGTACTTCTACAGCTTAAGGGACAAGAAGTACGCTACAGGCCAGCGAACAAATAGAGCAACTGAATCAGGCTACTGGAAGGCCACAGGGAAAGACCGTGCGATAAGCCGGAAAGGGTTGCTAGTTGGCATGAGAAAAACCCTGGTGTTTTATGAAGGTAGAGCCCCT…	927	MNSLSMVEARLPPGFRFHPRDDELVLDYLSRKLGGGGAGGAAAAVASIYGCPAMVDVDLNKIEPWDLPEIACIGGKEWYFYSLRDKKYATGQRTNRATESGYWKATGKDRAISRKGLLVGMRKTLVFYEGRAPKGKKTEWVMHEFRKEGQGDLMKLPLKEDWVLCRVFYKTRTTIAKPSTGSNYNIDSAAATSLPPLIDNYIAFDHPGMSTVQNLEGYEQVPCFSNGPSSHPSSSASMNIPVTAMAPMAADQEQQHMGKAIKDALSQLTRFEQGNVKREAPAQGGVFAQDGFEYLADSGFSQMWNSLN*	308	T19_Unigene_BMK.64788	No	Amplified from TotalRNA	s_InDel	1 Normal NAM Domain	12	146	135	1.26e-14	NAM	pfam02365	cl03558	0	o	0.04664	66.92	-0.449	40.22	33940.5	8.22	Chloroplast	1.298 *	Cytoplasmic	1.103 *			TraesCS7A02G464800	chr7A|661277484-661281454|-
TaNAC023_7B	MN747272	Normal		ATGAATTCGCTGAGCATGGTGGAGGCGAGGCTGCCGCCGGGGTTCAGGTTCCACCCGCGGGACGACGAGCTCGTGCTCGACTACCTGTCCAGGAAGCTCGGCGGCGGCGCCGGAGGGGCCGCGGTGGCGAGCATCTACGGCTGCCCCGCCATGGTCGACGTCGACCTCAACAAGATTGAGCCCTGGGACCTCCCCGAAATCGCATGCATTGGCGGCAAGGAGTGGTACTTCTACAGCTTAAGGGACAGGAAGTACGCTACAGGCCAGAGAACAAATAGAGCAACTGAATCAGGCTACTGGAAGGCCACCGGGAAAGACCGTGCGATAAGCCGGAAAGGGTTGCTAGTTGGCATGAGAAAAACCCTGGTGTTCTATGAAGGTAGAGCTCCTAAGGGGAAG…	918	MNSLSMVEARLPPGFRFHPRDDELVLDYLSRKLGGGAGGAAVASIYGCPAMVDVDLNKIEPWDLPEIACIGGKEWYFYSLRDRKYATGQRTNRATESGYWKATGKDRAISRKGLLVGMRKTLVFYEGRAPKGKKTEWVMHEFRKEGQGDLMKLPLKEDWVLCRVFYKTRTTIAKPPTGSSYNIGSAAATSLPPLIDNYIAFDHPGMSTVQNLEGYEQVPCFSNGPSSHPSSSASMSIPVTVMAPMAADQEQQHMGKAIKDALSQLTRFEQGNVKREAPAQGGVFAQDGFEYLAESGFSQMWNSLN*	305	T19_Unigene_BMK.64788	No	Amplified from TotalRNA		1 Normal NAM Domain	12	143	132	5.44e-15	NAM	pfam02365	cl03558	0	o	0.03077	67.54	-0.433	40.42	33709.3	8.53	Chloroplast	1.459 *	Cytoplasmic	1.135 *			TraesCS7B02G365300	chr7B|628732665-628736836|-
TaNAC023_7D	MN747270	Normal		ATGAATTCGCTGAGCATGGTGGAGGCGAGGCTGCCGCCGGGGTTCAGGTTCCACCCGCGGGACGACGAGCTCGTGCTCGACTACCTGGCAAAGAAACTCGGCGGCGGCGGCGGCGGAGGGGCGGCGGCTGCGGCGGCGAGCATCTACGGCTGCCCCACCATGGTCGACGTCGATCTCAACAAGATCGAGCCCTGGGACCTCCCTGAAATTGCATTCATTGGCGGCAAGGAGTGGTACTTCTACAGCTTGAGGGACAGGAAGTACGCTACAGGCCAGAGAACAAATAGAGCAACTGAATCGGGCTACTGGAAGGCCACCGGAAAAGACCGATCGATAAGCCGGAAAGGGTTGCTAGTTGGCATGAGAAAAACCCTGGTGTTCTATCAAGGCAGAGCCCCT…	927	MNSLSMVEARLPPGFRFHPRDDELVLDYLAKKLGGGGGGGAAAAAASIYGCPTMVDVDLNKIEPWDLPEIAFIGGKEWYFYSLRDRKYATGQRTNRATESGYWKATGKDRSISRKGLLVGMRKTLVFYQGRAPKGKKTEWVMHEFRKEGQGDLMKLPLKEDWVLCRVFYKTRATVAKPPTGSSYNIDSAAATSLPPLVDNYIAFDHPGVSTVQNLEGYEQVPCFSNGPSSHLSSSASMNIPVTAMAPMAGDPEQQHMGKAIKDALSQLTRFEQGNVKREAPAQGGVFAQDGFEYLAESGFSQMWNSLN*	308	T19_Unigene_BMK.64788	No	Amplified from TotalRNA		1 Normal NAM Domain	12	146	135	9.84e-10	NAM	pfam02365	cl03558	0	o	0.03188	67.21	-0.435	38.99	33849.4	8.59	Chloroplast	1.807 *					TraesCS7D02G451700	chr7D|571478742-571482691|+
TaNAC024_3A.1	MN747211	Normal		ATGAACAGGGGTCACATCAGCAGCTCGGAGCTCATCGACGCCAAGCTCGAGGAACACCGGATCTCCACCGCCAGGCACTGCCCCAACTGCCGCCACAAGCTCGACTGCAAACCGAAGGATTGGTTGGGGCTACCGGCTGGCGTCAAGTTCGATCCGACAGACCAGGAGCTGATCGAGCACCTCGAGGCCAAGGTGAGGGAAGAAGGCTCGAGATCTCACCCTCTTATCGATGAGTTTATACCCACCATAGACGGCGAGGACGGCATATGCTACACACATCCTGAGAAACTTCCAGGTGTGACAATGGACGGCCTAAGCAAGCATTTCTTCCATCGCCCTTCCAAGGCGTACACGACGGGCACGAGGAAGCGGCGCAAGATACAGACGGAGTGCGATGTG…	1320	MNRGHISSSELIDAKLEEHRISTARHCPNCRHKLDCKPKDWLGLPAGVKFDPTDQELIEHLEAKVREEGSRSHPLIDEFIPTIDGEDGICYTHPEKLPGVTMDGLSKHFFHRPSKAYTTGTRKRRKIQTECDVHKGETRWHKTGKTRPVMANGRQKGCKKILVLYTNFGKHRKPEKTNWVMHQYHLGDLEEEKEGELVVCKIFYQTQPRQCSWSASSDRGGAGGAVAIAAAAAVTVQEQRMRDSGSGSSSSRDHEALSATSYPAGYAMAEAVEMQHLKHSGDHFSFAPFRKSFEEVGIGGDQVTSDQLGRSEHQQHTGQEQQPHRPDLATTAVPATAFLVSRPTNPISATVPPPLQHTSVVLDHDQFHVPAIFLHHDKFQNMQQQQQHQQKIDRRSAGL…	439	T7_Unigene_BMK.50904	Yes	Amplified from TotalRNA	SNV, s_InDel, Variable Splicing	1 Normal NAM Domain	45	186	142	2.62e-07	NAM	pfam02365	cl03558	0	o	0.00624	58.45	-0.828	46.99	49295.1	6.76	Nuclear	4.024 *					TraesCS3A02G107400	chr3A|72293193-72298803|-
TaNAC024_3A.2	MN747207	Normal		ATGAACAGGGGTCACATCAGCAGCTCGGAGCTCATCGACGCCAAGCTCGAGGAACACCGGATCTCCACCGCCAGGCACTGCCCCAACTGCCGCCACAAGCTCGACTGCAAACCGGATTGGTTGGGGCTACCGGCTGGCGTCAAGTTCGATCCGACAGACCAGGAGCTGATCGAGCACCTCGAGGCCAAGGTGAGGGAAGAAGGCTCGAGATCTCACCCTCTTATCGATGAGTTTATACCCACCATAGACGGCGAGGACGGCATATGCTACACACATCCTGAGAAACTTCCAGGTGTGACAATGGACGGCCTAAGCAAGCATTTCTTCCATCGCCCTTCCAAGGCGTACACGACGGGCACGAGGAAGCGGCGCAAGATACAGACGGAGTGCGATGTGCAT…	1317	MNRGHISSSELIDAKLEEHRISTARHCPNCRHKLDCKPDWLGLPAGVKFDPTDQELIEHLEAKVREEGSRSHPLIDEFIPTIDGEDGICYTHPEKLPGVTMDGLSKHFFHRPSKAYTTGTRKRRKIQTECDVHKGEMRWHKTGKTRPVMANGRQKGCKKILVLYTNFGKHRKPEKTNWVMHQYHLGDLEEEKEGELVVCKIFYQTQPRQCSWSASSDRGGAGGAVAIAAAAAVTVQEQRMRDSGSGSSSSRDHEALSATSYPAGYAMAEAVEMQHLKHSGDHFSFAPFRKSFEEVGIGGDQVTSDQLGRSEHQQHTGQEQQPHRPDLATTAVPATAFLVSRPTNPISATVPPPLQHTSVVLDHDQFHVPAIFLHHDKFQNMQQQQQHQQKIDRRSAGLE…	438	T7_Unigene_BMK.50904	Yes	Amplified from TotalRNA	SNV, s_InDel	1 Normal NAM Domain	44	185	142	2.62e-07	NAM	pfam02365	cl03558	0	o	0.00632	58.58	-0.815	46.73	49197	6.67	Nuclear	4.031 *					TraesCS3A02G107400	chr3A|72293193-72298803|-
TaNAC024_3A.3	MN747208	Normal		ATGAACAGGGGTCACATCAGCAGCTCGGAGCTCATCGACGCCAAGCTCGAGGAACACCGGATCTCCACCGCCAGGCACTGCCCCAACTGCCGCCACAAGCTCGACTGCAAACCGGATTGGTTGGGGCTACCGGCTGGCGTCAAGTTCGATCCGACAGACCAGGAGCTGATCGAGCACCTCGAGGCCAAGGTGAGGGAAGAAGGCTCGAGATCTCACCCTCTTATCGATGAGTTTATACCCACCATAGACGGCGAGGACGGCATATGCTACACACATCCTGAGAAACTTCCAGGTGTGACAATGGACGGCCTAAGCAAGCATTTCTTCCATCGCCCTTCCAAGGCGTACACGACGGGCACGAGGAAGCGGCGCAAGATACAGACGGAGTGCGATGTGCAT…	1317	MNRGHISSSELIDAKLEEHRISTARHCPNCRHKLDCKPDWLGLPAGVKFDPTDQELIEHLEAKVREEGSRSHPLIDEFIPTIDGEDGICYTHPEKLPGVTMDGLSKHFFHRPSKAYTTGTRKRRKIQTECDVHKGETRWHKTGKTRPVMANGRQKGCKKILVLYTNFGKHRKPEKTNWVMHQYHLGDLEEEKEGELVVCKIFYQTQPRQCSWSASSDRGGAGGAVAIAAAAAVTVQEQRMRDSGSGSSSSRDHEALSATSYPAGYAMAEAVEMQHLKHSGDHFSFAPFRKSFEEVGIGGDQVTSDQLGRSEHQQHTGQEQQPHRPDLATTAVPATAFLVSRPTNPISATVPPPLQHTSVVLDHDQFHVPAIFLHHDKFQNMQQQQQHQQKIDRRSAGLE…	438	T7_Unigene_BMK.50904	Yes	Amplified from TotalRNA	SNV, s_InDel	1 Normal NAM Domain	44	185	142	2.54e-07	NAM	pfam02365	cl03558	0	o	0.00632	58.58	-0.821	46.9	49166.9	6.67	Nuclear	4.010 *					TraesCS3A02G107400	chr3A|72293193-72298803|-
TaNAC024_3A.4	MN786417	Abnormal	1-918/1141-1317	ATGAACAGGGGTCACATCAGCAGCTCGGAGCTCATCGACGCCAAGCTCGAGGAACACCGGATCTCCACCGCCAGGCACTGCCCCAACTGCCGCCACAAGCTCGACTGCAAACCGGATTGGTTGGGGCTACCGGCTGGCGTCAAGTTCGATCCGACAGACCAGGAGCTGATCGAGCACCTCGAGGCCAAGGTGAGGGAAGAAGGCTCGAGATCTCACCCTCTTATCGATGAGTTTATACCCACCATAGACGGCGAGGACGGCATATGCTACACACATCCTGAGAAACTTCCAGGTGTGACAATGGACGGCCTAAGCAAGCATTTCTTCCATCGCCCTTCCAAGGCGTACACGACGGGCACGAGGAAGCGGCGCAAGATACAGACGGAGTGCGATGTGCAT…	1317			T7_Unigene_BMK.50904	Yes	Amplified from TotalRNA	SNV, s_InDel, Variable Splicing																							TraesCS3A02G107400	chr3A|72293193-72298803|-	Compared to the normal coding sequence, a single base mutation (C-T) in this sequence at position 916 leads to early termination.
TaNAC024_3A.5	MN747209	Normal		ATGAACAGGGGTCACATCAGCAGCTCGGAGCTCATCGACGCCAAGCTCGAGGAACACCGGATCTCCACCGCCAGGCACTGCCCCAACTGCCGCCACAAGCTCGACTGCAAACCGGATTGGTTGGGGCTACCGGCTGGCGTCAAGTTCGATCCGACAGACCAGGAGCTGATCGAGCACCTCGAGGCCAAGGTGAGGGAAGAAGGCTCGAGATCTCACCCTCTTATCGATGAGTTTATACCCACCATAGACGGCGAGGACGGCATATGCTACACACATTCTGAGAAACTTCCAGGTGTGACAATGGACGGCCTAAGCAAGCATTTCTTCCATCGCCCTTCCAAGGCGTACACGACGGGCACGAGGAAGCGGCGCAAGATACAGACGGAGTGCGATGTGCAT…	1317	MNRGHISSSELIDAKLEEHRISTARHCPNCRHKLDCKPDWLGLPAGVKFDPTDQELIEHLEAKVREEGSRSHPLIDEFIPTIDGEDGICYTHSEKLPGVTMDGLSKHFFHRPSKAYTTGTRKRRKIQTECDVHKGETRWHKTGKTRPVMANGRQKGCKKILVLYTNFGKHRKPEKTNWVMHQYHLGDLEEEKEGELVVCKIFYQTQPRQCSWSASSDRGGAGGAVAIAAAAAVTVQEQRMRDSGSGSSSSRDHEALSATSYPAGYAMAEAVEMQHLKHSGDHFSFAPFRKSFEEVGIGGDQVTSDQLGRSEHQQHTGQEQQPHRPDLATTAVPATAFLVSRPTNPISATVPPPLQHTSVVLDHDQFHVPAIFLHHDKFQNMQQQQQHQQKIDRRSAGLE…	438	T7_Unigene_BMK.50904	Yes	Amplified from TotalRNA	SNV, s_InDel	1 Normal NAM Domain	44	185	142	2.3e-07	NAM	pfam02365	cl03558	0	o	0.00632	58.58	-0.819	47.01	49156.9	6.67	Nuclear	4.072 *					TraesCS3A02G107400	chr3A|72293193-72298803|-
TaNAC024_3A.6	MN786431	Abnormal	1-174/229-1461/1454-1612	ATGAACAGGGGTCACATCAGCAGCTCGGAGCTCATCGACGCCAAGCTCGAGGAACACCGGATCTCCACCGCCAGGCACTGCCCCAACTGCCGCCACAAGCTCGACTGCAAACCGGTATGCATATGTCAATTTATTCCTCTCTTTTTTGCGTTTTTTGCACCTCGGTGGTGCTAGCCACTGGGTGCACGTTAGGGTTCTTTGAATGGTGCAATTCCGCATATAGTTTTGATGGAATTAACCGATGTCAACTGCAAGAAGGATTGGTTGGGGCTACCGGCTGGCGTCAAGTTCGATCCGACAGACCAGGAGCTGATCGAGCACCTCGAGGCCAAGGTGAGGGAAGAAGGCTCGAGATCTCACCCTCTTATCGATGAGTTTATACCCACCATAGACGGCGAG…	1612			T7_Unigene_BMK.50904	Yes	Amplified from TotalRNA	SNV, s_InDel, Variable Splicing																							TraesCS3A02G107400	chr3A|72293193-72298803|-	By comparing with the normal coding sequence, this sequence was inserted into a 114 bp or 111 bp intron (GT-AG) after 114.
TaNAC024_3A.7	MN786419	Abnormal	1-633/651-1250	ATGAACAGGGGTCACATCAGCAGCTCGGAGCTCATCGACGCCAAGCTCGAGGAACACCGGATCTCCACCGCCAGGCACTGCCCCAACTGCCGCCACAAGCTCGACTGCAAACCGAAGGATTGGTTGGGGCTACCGGCTGGCGTCAAGTTCGATCCGACAGACCAGGAGCTGATCGAGCACCTCGAGGCCAAGGTGAGGGAAGAAGGCTCGAGATCTCACCCTCTTATCGATGAGTTTATACCCACCATAGACGGCGAGGACGGCATATGCTACACACATCCTGAGAAACTTCCAGGTGTGACAATGGACGGCCTAAGCAAGCATTTCTTCCATCGCCCTTCCAAGGCGTACACGACGGGCACGAGGAAGCGGCGCAAGATACAGACGGAGTGCGATGTG…	1401			T7_Unigene_BMK.50904	Yes	Amplified from TotalRNA	SNV, s_InDel, Variable Splicing																							TraesCS3A02G107400	chr3A|72293193-72298803|-	By aligning with the normal coding sequence, this sequence was found to lack a 67 bp sequence after 626/632.
TaNAC024_3A.8	MN786420	Abnormal	1-444/444-1316	ATGAACAGGGGTCACATCAGCAGCTCGGAGCTCATCGACGCCAAGCTCGAGGAACACCGGATCTCCACCGCCAGGCACTGCCCCAACTGCCGCCACAAGCTCGACTGCAAACCGGATTGGTTGGGGCTACCGGCTGGCGTCAAGTTCGATCCGACAGACCAGGAGCTGATCGAGCACCTCGAGGCCAAGGTGAGGGAAGAAGGCTCGAGATCTCACCCTCTTATCGATGAGTTTATACCCACCATAGACGGCGAGGACGGCATATGCTACACACATCCTGAGAAACTTCCAGGTGTGACAATGGACGGCCTAAGCAAGCATTTCTTCCATCGCCCTTCCAAGGCGTACACGACGGGCACGAGGAAGCGGCGCAAGATCAGACGGAGTGCGATGTGCATA…	1316			T7_Unigene_BMK.50904	Yes	Amplified from TotalRNA	SNV, s_InDel, Variable Splicing																							TraesCS3A02G107400	chr3A|72293193-72298803|-	This sequence is missing 1 base at position 378, leading to early termination.
TaNAC024_3B.1	MN747204	Normal		ATGAACAGGGGTCACATCAGCAGCTCGGAGCTCATCGACGCCAAGCTCGAGGAACACCGGATCTCCACCGCCAGGCACTGCCCCAACTGCCGCCACAAGCTCGACTGCAAACCGAAGGATTGGCTGGGGCTACCGGCTGGTGTCAAGTTTGATCCGACGGACCAGGAGCTGATCGAGCACCTCGAGGCCAAGGTGAGGGAAGAAGGCTCGAGATCTCACCCTCTCATCAATGAGTTTATACCCACCATAGACGGCGAGGACGGCATATGCTACACACATCCTGAGAAACTTCCAGGTGTAACAATGGACGGGCTGAGCAAGCATTTCTTCCATCGCCCTTCCAAGGCGTACACGACAGGCACGAGGAAGCGGCGGAAGATACAGACAGAGTGCGATGTG…	1320	MNRGHISSSELIDAKLEEHRISTARHCPNCRHKLDCKPKDWLGLPAGVKFDPTDQELIEHLEAKVREEGSRSHPLINEFIPTIDGEDGICYTHPEKLPGVTMDGLSKHFFHRPSKAYTTGTRKRRKIQTECDVHKGETRWHKTGKTRPVMANGRQKGCKKILVLYTNFGKHRKPEKTNWVMHQYHLGDLEEEKEGELVVCKIFYQTQPRQCSWSASSDRGGAGGAVAIAASAAVTVQEQRMRDSGSGSSSSRDHEALSATSYPAGYAMAAAVEMQHLKHSGDHFSFAPFRKSFEEVGIGGDQVPSDQLGRSEHQQHAGQEQQPHRPELATTAVPATAFLVSRPTNPISATVPPPLQHTSVVLDHDQFHVPAIFLHHEKFQNMQQQHQHQQKIDRRSAGL…	439	T7_Unigene_BMK.50904	Yes	Amplified from TotalRNA	SNV, s_InDel	1 Normal NAM Domain	45	186	142	4.08e-07	NAM	pfam02365	cl03558	0	o	0.00578	58.91	-0.812	48.31	49225.1	7.03	Nuclear	3.858 *					TraesCS3B02G126200	chr3B|102597063-102599840|-
TaNAC024_3B.2	MN747205	Normal		ATGAACAGGGGTCACATCAGCAGCTCGGAGCTCATCGACGCCAAGCTCGAGGAACACCGGATCTCCACCGCCAGGCACTGCCCCAACTGCCGCCACAAGCTCGACTGCAAACCGAAGGATTGGCTGGGGCTACCGGCTGGTGTCAAGTTTGATCCGACGGACCAGGAGCTGATCGAGCACCTCGAGGCCAAGGTGAGGGAAGAAGGCTCGAGATCTCACCCTCTCATCAATGAGTTTATACCCACCATAGACGGCGAGGACGGCATATGCTACACACATCCTGAGAAACTTCCAGGTGTAACAATGGACGGGCTGAGCAAGCATTTCTTCCATCGCCCTTCCAAGGCGTACACGACAGGCACGAGGAAGCGGCGGAAGATACAGACAGAGTGCGATGTG…	1320	MNRGHISSSELIDAKLEEHRISTARHCPNCRHKLDCKPKDWLGLPAGVKFDPTDQELIEHLEAKVREEGSRSHPLINEFIPTIDGEDGICYTHPEKLPGVTMDGLSKHFFHRPSKAYTTGTRKRRKIQTECDVHKGETRWHKTGKTRPVMANGRQKGCKKILVLYTNFGKHRKPEKTNWVMHQYHLGDLEEEKEGELVVCKIFYQTQPRQCSWSASSDRGGAGGAVAIAASAAVTVQKQRMRDSGSGSSSSRDHEALSATSYPAGYAMAAAVEMQHLKHSGDHFSFAPFRKSFEEVGIGGDQVPSDQLGRSEHQQHAGQEQQPHRPELATTAVPATAFLVSRPTNPISATVPPPLQHTSVVLDHDQFHVPAIFLHHDKFQNMQQQQQHQQKIDRRSAGL…	439	T7_Unigene_BMK.50904	Yes	Amplified from TotalRNA	SNV, s_InDel	1 Normal NAM Domain	45	186	142	4.91e-07	NAM	pfam02365	cl03558	0	o	0.00593	58.68	-0.819	48.66	49231.1	7.42	Nuclear	4.060 *					TraesCS3B02G126200	chr3B|102597063-102599840|-
TaNAC024_3B.3	MN786418	Abnormal	1-120/301-1317	ATGAACAGGGGTCACATCAGCAGCTCGGAGCTCATCGACGCCAAGCTCGAGGAACACCGGATCTCCACCGCCAGGCACTGCCCCAACTGCCGCCACAAGCTCGACTGCAAACCGGATTGACTGGGGCTACCGGCTGGTGTCAAGTTTGATCCGACGGACCAGGAGCTGATCGAGCACCTCGAGGCCAAGGTGAGGGAAGAAGGCTCGAGATCTCACCCTCTCATCAATGAGTTTATACCCACCATAGACGGCGAGGACGGCATATGCTACACACATCCTGAGAAACTTCCAGGTGTAACAATGGACGGGCTGAGCAAGCATTTCTTCCATCGCCCTTCCAAGGCGTACACGACAGGCACGAGGAAGCGGCGGAAGATACAGACAGAGTGCGATGTGCAT…	1317			T7_Unigene_BMK.50904	Yes	Amplified from TotalRNA	SNV, s_InDel																							TraesCS3B02G126200	chr3B|102597063-102599840|-	Compared to the normal coding sequence, this sequence has a single base mutation (G-A) at position 120 leading to early termination.
TaNAC024_3B.4	MN747212	Normal		ATGAACAGGGGTCACATCAGCAGCTCGGAGCTCATCGACGCCAAGCTCGAGGAACACCGGATCTCCACCGCCAGGCACTGCCCCAACTGCCGCCACAAGCTCGACTGCAAACCGGATTGGCTGGGGCTACCGGCTGGTGTCAAGTTTGATCCGACGGACCAGGAGCTGATCGAGCACCTCGAGGCCAAGGTGAGGGAAGAAGGCTCGAGATCTCACCCTCTCATCAATGAGTTTATACCCACCATAGACGGCGAGGACGGCATATGCTACACACATCCTGAGAAACTTCCAGGTGTAACAATGGACGGGCTGAGCAAGCATTTCTTCCATCGCCCTTCCAAGGCGTACACGACAGGCACGAGGAAGCGGCGGAAGATACAGACAGAGTGCGATGTGCAT…	1317	MNRGHISSSELIDAKLEEHRISTARHCPNCRHKLDCKPDWLGLPAGVKFDPTDQELIEHLEAKVREEGSRSHPLINEFIPTIDGEDGICYTHPEKLPGVTMDGLSKHFFHRPSKAYTTGTRKRRKIQTECDVHKGETRWHKTGKTRPVMANGRQKGCKKILVLYTNFGKHRKPEKTNWVMHQYHLGDLEEEKEGELVVCKIFYQTQPRQCSWSASSDRGGAGGAVAIAASAAVTVQEQRMRDSGSGSSSSRDHEALSATSYPAGYAMAAAVEMQHLKHSGDHFSFAPFRKSFEEVGIGGDQVPSDQLGRSEHQQHAGQEQQPHRPELATTAVPATAFLVSRPTNPISATVPPPLQHTSVVLDHDQFHVPAIFLHHEKFQNMQQQHQHQQKIDRRSAGLE…	438	T7_Unigene_BMK.50904	Yes	Amplified from TotalRNA	SNV, s_InDel, Variable Splicing	1 Normal NAM Domain	44	185	142	3.99e-07	NAM	pfam02365	cl03558	0	o	0.00585	59.04	-0.805	48.23	49096.9	6.89	Nuclear	3.838 *					TraesCS3B02G126200	chr3B|102597063-102599840|-
TaNAC024_3D.1	MN747206	Normal		ATGAACAGGGGTCACATCAGCAGCTCGGAGCTCATCGACGCCAAGCTCGAGGAACACCGGATCTCCACCGCCAGGCACTGCCCCAACTGCCGCCACAAGCTCGACTGCAAACCGAAGGATTGGTTGGGGCTACCGGCTGGCGTCAAGTTCGATCCGACGGACCAGGAGCTGATCGAGCACCTTGAGGCCAAGGTGAGGGAAGAAGGCTCGAGATCTCACCCTCTCATCGATGAGTTTATACCCACCATAGACGGCGAGGACGGCATATGCTACACACATCCTGAAAAACTTCCAGGTGTGACAATGGACGGCCTAAGCAAGCATTTCTTCCATCGCCCTTCCAAGGCGTACACGACAGGCACGAGGAAGCGGCGCAAGATACAGACGGAGTGCGATGTG…	1320	MNRGHISSSELIDAKLEEHRISTARHCPNCRHKLDCKPKDWLGLPAGVKFDPTDQELIEHLEAKVREEGSRSHPLIDEFIPTIDGEDGICYTHPEKLPGVTMDGLSKHFFHRPSKAYTTGTRKRRKIQTECDVHKGETRWHKTGKTRPVMANGRQKGCKKILVLYTNFGKHRKPEKTNWVMHQYHLGDLEEEKEGELVVCKIFYQTQPRQCSWSASSDRGGAGGAVAIAAAAAVTVQEQRMRDSGSGSSSSRDHEALSATSYPAGYAMAAAVEMQHLKHSGDHFSFAPFRKSFEEVGIGADQVPSDQLGRSEHQQHAGQEQQPHRPELATTAVPATSFLISRPTNPISATVPPPLQHTSVVLDHDQFHVPAIFLHHDKFQNMQQQQQHQQKIDRRSAGL…	439	T7_Unigene_BMK.50904	Yes	Amplified from TotalRNA	s_InDel	1 Normal NAM Domain	45	186	142	2.26e-07	NAM	pfam02365	cl03558	0	o	0.00625	59.13	-0.813	48.33	49261.1	6.88	Nuclear	4.050 *					TraesCS3D02G109400	chr3D|63245032-63247824|-
TaNAC024_3D.2	MN747210	Normal		ATGAACAGGGGTCACATCAGCAGCTCGGAGCTCATCGACGCCAAGCTCGAGGAACACCGGATCTCCACCGCCAGGCACTGCCCCAACTGCCGCCACAAGCTCGACTGCAAACCGGATTGGTTGGGGCTACCGGCTGGCGTCAAGTTCGATCCGACGGACCAGGAGCTGATCGAGCACCTTGAGGCCAAGGTGAGGGAAGAAGGCTCGAGATCTCACCCTCTCATCGATGAGTTTATACCCACCATAGACGGCGAGGACGGCATATGCTACACACATCCTGAAAAACTTCCAGGTGTGACAATGGACGGCCTAAGCAAGCATTTCTTCCATCGCCCTTCCAAGGCGTACACGACAGGCACGAGGAAGCGGCGCAAGATACAGACGGAGTGCGATGTGCAT…	1317	MNRGHISSSELIDAKLEEHRISTARHCPNCRHKLDCKPDWLGLPAGVKFDPTDQELIEHLEAKVREEGSRSHPLIDEFIPTIDGEDGICYTHPEKLPGVTMDGLSKHFFHRPSKAYTTGTRKRRKIQTECDVHKGETRWHKTGKTRPVMANGRQKGCKKILVLYTNFGKHRKPEKTNWVMHQYHLGDLEEEKEGELVVCKIFYQTQPRQCSWSASSDRGGAGGAVAIAAAAAVTVQEQRMRDSGSGSSSSRDHEALSATSYPAGYAMAAAVEMQHLKHSGDHFSFAPFRKSFEEVGIGADQVPSDQLGRSEHQQHAGQEQQPHRPELATTAVPATSFLISRPTNPISATVPPPLQHTSVVLDHDQFHVPAIFLHHDKFQNMQQQQQHQQKIDRRSAGLE…	438	T7_Unigene_BMK.50904	Yes	Amplified from TotalRNA	s_InDel	1 Normal NAM Domain	44	185	142	2.22e-07	NAM	pfam02365	cl03558	0	o	0.00633	59.27	-0.806	48.24	49132.9	6.76	Nuclear	4.038 *					TraesCS3D02G109400	chr3D|63245032-63247824|-
TaNAC024_3D.3	MN786432	Abnormal	1-198/225-1457/1450-1608	ATGAACAGGGGTCACATCAGCAGCTCGGAGCTCATCGACGCCAAGCTCGAGGAACACCGGATCTCCACCGCCAGGCACTGCCCCAACTGCCGCCACAAGCTCGACTGCAAACCGGTATGCATATGTCAATTTCTTCTTCTTTTGCGTTTTTTGCACCTCGGTGGTGCTAGCCACTGGGTGCACATTAGGGTTCTTTGAATGGTGCAATTCCGCATATAGTTTTGATGGAATTAACCGGTGTCAACTGCAAGAAGGATTGGTTGGGGCTACCGGCTGGCGTCAAGTTCGATCCGACGGACCAGGAGCTGATCGAGCACCTTGAGGCCAAGGTGAGGGAAGAAGGCTCGAGATCTCACCCTCTCATCGATGAGTTTATACCCACCATAGACGGCGAGGACG…	1608			T7_Unigene_BMK.50904	Yes	Amplified from TotalRNA	s_InDel, Variable Splicing																							TraesCS3D02G109400	chr3D|63245032-63247824|-	By comparing with the normal coding sequence, this sequence was inserted into a 110 bp or 107 bp intron (GT-AG) after 114.
TaNAC029_2A.1	MN747213	Normal		ATGGCGATGGCGCAGGGGCAGGGGCAGGGGGCGGCGACGTCGCTGCCGCCGGGGTTCCGGTTCCACCCGACGGACGAGGAGCTCATCCTGCACTACCTTCGCAACCGCGCCGCCGCCGCGCCGTGCCCGGTCTCCATCATCGCCGACGTAGACATCTACAAGTTCGATCCGTGGGACCTCCCTTCCCAGGCGGTGTACGGCGACTGCGAGTGGTACTTCTTCAGCCCGCGGGATCGCAAGTACCCCAACGGCATCCGCCCCAACCGCGCCGCCGGCTCCGGCTACTGGAAGGCCACCGGCACCGACAAGCCCATCCACGACCCCGCCACCGGCCAGGGCGTCGGCGTCAAGAAGGCGCTCGTCTTCTACAAGGGCCGCCCGCCCAAGGGCACCAAGACT…	1074	MAMAQGQGQGAATSLPPGFRFHPTDEELILHYLRNRAAAAPCPVSIIADVDIYKFDPWDLPSQAVYGDCEWYFFSPRDRKYPNGIRPNRAAGSGYWKATGTDKPIHDPATGQGVGVKKALVFYKGRPPKGTKTAWIMHEYRLAADPLTTAVNTYKPIKFRNVSMRLDDWVLCRIYKKTGLASPMVPPLSDYDHMADHDDLSGGGSTFDDAACSFYAHSSSSSSASRTMITQQPPHAGGLPTIPSFSELFDDYSLAQILDAEAEHGATHHLAVHPSLNMLLPVGDNAHGVQPSYYAPSSSSPDASGGSAGKRKAASPEESSAKRLNGSCFDAPPQSANSWQGAASVLGGLGHQMLPQF*	357	T13_Unigene_BMK.41985	Yes	Amplified from TotalRNA	s_InDel/Variable Splicing	1 Normal NAM Domain	16	142	127	4.68e-22	NAM	pfam02365	cl03558	0	o	0.01277	63.56	-0.42	48.19	38427	6.52	Nuclear	2.281 *					TraesCS2A02G102000	chr2A|54953678-54955663|-
TaNAC029_2A.2	KY461031	Normal		ATGCTAGCAATGGACCAGCACCATCACCAGGAGGAGTCGTGTGTTCCACCAGGATTCAGATTCCACCCCACAGAGGAGGAGCTGGTGGGGTACTACCTGGCCAGGAAGGTGGCCGCCCAAACGATTGACCTCGACATCATCCAGGAGGTCGATCTCTACCGGATCGAGCCATGGGACCTCCAAGACAGGTGCGTCGGCGGCAAGGGAGGACGGGGAGCGCGTCAGGTAGCGGAGGACGAGCAGTCATCGTCGGAGTTGTACTTCTTCAGCTTCAAGGACCGCAAGTATCCGAGCGGCACGCGCACCAACCGTGCCACGGCGGCCGGGTTCTGGAAAGCCACCGGCAGGGACAAGCCAGTGACGTCGTCCAGGAGCCGGGGCGTCATCGGCATGAGGAAG…	1029	MLAMDQHHHQEESCVPPGFRFHPTEEELVGYYLARKVAAQTIDLDIIQEVDLYRIEPWDLQDRCVGGKGGRGARQVAEDEQSSSELYFFSFKDRKYPSGTRTNRATAAGFWKATGRDKPVTSSRSRGVIGMRKTLVFYRGRAPNGRKTDWIIHEYRLQTSEHAPTQVFLSVPLLPPPATPLLLLLENLALMMIMVMMMQEEGWVVCRAFQKPTPNQRPSYIFPAYADARPWLHIQGGGDLHYLQSGTGAAGAGGLGFPSQDVNYSSEDLLDSKQSLFGNIPQLIESPPPTALLRCVDDAIFQQQGPGHAVAGIDWNFLDSLPSTSQLQEYSATAASNLHLEQ*	342	T19_Unigene_BMK.53764	Yes	RNA-Seq Assembly	s_InDel	1 Normal NAM Domain	16	157	142	6.82e-18	NAM	pfam02365	cl03558	0	o	0.06013	77.34	-0.38	54.86	38121.1	5.81	Nuclear	2.502 *					TraesCS2A02G566000	chr2A|558091279-558093200|+
TaNAC029_2B	KY461030	Normal		ATGACGATCGAGCTGCAGACGAGGCCGTCGCTCCCGGCGCCGGCGGGGACGCCACCGCGCGCGGGCACGGGGCTGCCGCCGGGGTTCCGGTTCTACCCCACGGACGAGGAGCTGATCGTGCACTACCTCCGCAGGCGCGCCGCCGCGGCGCCCTGCCCGGCGGCCGTCATCGCGGAGGTGGACATCTACAAGCTGGACCCCTGGGAGCTGCCGTCCCGCGCCGTGTTCGAGGGCGACAACGACGAGTGGTACTTCTTCAGCCCCCGCGACCGCAAGTACCCCAACGGCGTCCGCCCCAACCGCGCCGCCGGGTCCGGCTATTGGAAGGCCACCGGCACCGACAAGCCCATCCACGACGCCGCCACCGGCCAGGGCGTCGGCGTCAAGAAGGCGCTCGTC…	1110	MTIELQTRPSLPAPAGTPPRAGTGLPPGFRFYPTDEELIVHYLRRRAAAAPCPAAVIAEVDIYKLDPWELPSRAVFEGDNDEWYFFSPRDRKYPNGVRPNRAAGSGYWKATGTDKPIHDAATGQGVGVKKALVFYKGRPPKGTKTAWIMHEYRLAADPLTTAVNTYKPIKFRNVSMRLDDWVLCRIYKKTGLASPMVPPLSDYDHMADHDDLSGGGSTFDDAACSFYAHSSSSGGACGTMITQQQPHAGRLPTIPSFSELFDDYSLAQILDAEAEHGATHHLAVHPSLNMLLPVGDSAHGVQPSYYAPSSSSPDASGGSAGKRKAASPEESSAKRLNGSCFDAPPQSATGWQGAASVLGGLSHQMLPQF*	369	T13_Unigene_BMK.41985	Yes	RNA-Seq Assembly		1 Normal NAM Domain	26	154	129	8.32e-18	NAM	pfam02365	cl03558	0	o	0.01242	64.66	-0.417	54.18	39702.6	6.67	Nuclear	1.949 *					TraesCS2B02G119100	chr2B|85175914-85178065|-
TaNAC030_2A	MN747214	Normal		ATGCTAGCAATGGACCAGCACCATCACCAGGAGGAGTCGTGTGTTCCACCAGGATTCAGATTCCACCCCACAGAGGAGGAGCTGGTGGGGTACTACCTGGCCAGGAAGGTGGCCGCCCAAAAGATCGACCTCAATATCATCCAGGAGGTTGATCTCTACCGGATAGAGCCATGGGACCTCCAAGAGAGGTGCGGCGGCGGCAGGGGAGGACGGGGAGCGCGTCAGGTGGCGGCGGAGGACGAGCAGTCGTCGGAGTGGTACTTCTTCAGCTTCAAGGACCGCAAGTATCCCAGCGGCACCCGCACCAACCGCGCCACCGCGGCCGGGTTCTGGAAGGCCACCGGCAGGGACAAGCCGGTCATGTCATCGCGGAGCCACGGCGTGATCGGCATGAGGAAG…	951	MLAMDQHHHQEESCVPPGFRFHPTEEELVGYYLARKVAAQKIDLNIIQEVDLYRIEPWDLQERCGGGRGGRGARQVAAEDEQSSEWYFFSFKDRKYPSGTRTNRATAAGFWKATGRDKPVMSSRSHGVIGMRKTLVFYRGRAPNGRKTDWIIHEYRLQTNEHAPTQEEGWVVCRAFQKPTPNQRPSYIFPAYAATPGLGSYYDARPWLHGRGDDLPYLQSAVGATGAGGLGFPGQGIQYSDDVLESKQSLFNNIPQLIESPPMTTAVAGGGDAGYDIVQQGQGAAGIDWNFLDSLLSTSQLHEYSATAASNLHLEQ*	316	T19_Unigene_BMK.53764	Yes	Amplified from TotalRNA		1 Normal NAM Domain	16	157	142	2.58e-18	NAM	pfam02365	cl03558	0	o	0.03066	65.22	-0.601	47.98	35115.1	6.07	Nuclear	2.010 *					TraesCS2A02G566100	chr2A|765392215-765394984|-
TaNAC034_4A.1	MN747216	Normal		ATGATCATGTCCGACCCGGCCATGCTGCCGCCGGGCTTCCGGTTCCACCCGACGGACGAGGAGCTCATCCTCCACTACCTCCGCAACCGCGCCGCCGAATCGCCCTGCCCCGTCTCCATCATCGCCGACGTTGATATCTACAAGTTCGACCCATGGGCCCTGCCATCCAAGGCTAGCTACGGGGACAGGGAGTGGTACTTCTTCACGCCGAGGGACCGTAAGTACCCCAACGGTGTCCGGCCGAACCGCGCCGCGGGCTCTGGCTACTGGAAAGCCACCGGCACCGACAAGCCCATCCGCTGCAGCGCCACCGGCGAGAGCGTCGGCGTCAAGAAGGCCCTCGTCTTCTACAAGGGCCGCCCGCCCAAGGGCATCAAGACCAACTGGATCATGCACGAA…	1065	MIMSDPAMLPPGFRFHPTDEELILHYLRNRAAESPCPVSIIADVDIYKFDPWALPSKASYGDREWYFFTPRDRKYPNGVRPNRAAGSGYWKATGTDKPIRCSATGESVGVKKALVFYKGRPPKGIKTNWIMHEYRLAAADAHAANTYRPMKFRNASMRLDDWVLCRIYKKTSQASPMAVPPLSDHELDEPSGAAGYPMSSAGMIMQGGAGGYPLQAAAGGTQRMPKIPSISELLNEYSLAQLFEDSGHALMARHDQHAALLGHPIMSQFHVNGMPQLGQMDSSASTSVGGEGAAGKRKRPSEDGDRNGSTSQPAAAVTGKKPNTSCLGATTFQTGNNTLQGSSLGQGHQTLLRF*	354	T16_Unigene_BMK.16225	Yes	Amplified from TotalRNA	SNV	1 Normal NAM Domain	10	136	127	3.17e-23	NAM	pfam02365	cl03558	0	o	0.00318	61.89	-0.5	38.37	38389.5	9.23	Nuclear	3.626 *					TraesCS4A02G131000	chr4A|174155319-174157653|-
TaNAC034_4A.2	MN747217	Normal		ATGATCATGTCCGACCCGGCCATGCTGCCGCCGGGCTTCCGGTTCCACCCGACGGACGAGGAGCTCATCCTCCACTACCTCCGCAACCGCGCCGCCGAATCGCCCTGCCCCGTCTCCATCATCGCCGACGTTGATATCTACAAGTTCGACCCATGGGCCCTGCCATCCAAGGCTAGCTACGGGGACAGGGAGTGGTACTTCTTCACGCCGAGGGACCGTAAGTACCCCAACGGTGTCCGGCCGAACCGCGCCGCGGGCTCTGGCTACTGGAAAGCCACCGGCACCGACAAGCCCATCCGCTGCAGCGCCACCGGCGAGAGCGTCGGCGTCAAGAAGGCCCTCGTCTTCTACAAGGGCCGCCCGCCCAAGGGCATCAAGACCAACTGGATCATGCACGAA…	1065	MIMSDPAMLPPGFRFHPTDEELILHYLRNRAAESPCPVSIIADVDIYKFDPWALPSKASYGDREWYFFTPRDRKYPNGVRPNRAAGSGYWKATGTDKPIRCSATGESVGVKKALVFYKGRPPKGIKTNWIMHEYRLAAADAHAANTYRPMKFRNASMRLDDWVLCRIYKKTSQASPMAVPPLSDHELDEPSGAAGYPMSSAGMIMQGGAGGYPLQAAAGGTQRMPKIPSISELLNEYSLAQLFEDSGHALMARHDQHAALLGHPIMSQFHVNGMPQLGQMDSSASTSVGGEGAAGKRKRPSEDGDRNGSTSQPAAAVTGKKPNTSCLGATTFQTGNNTLQGSSLGQGHQTLLHF*	354	T16_Unigene_BMK.16225	Yes	Amplified from TotalRNA	SNV	1 Normal NAM Domain	10	136	127	3.48e-23	NAM	pfam02365	cl03558	0	o	0.0029	61.89	-0.496	37.53	38370.4	9.13	Nuclear	3.655 *					TraesCS4A02G131000	chr4A|174155319-174157653|-
TaNAC034_4A.3	MN747218	Normal		ATGATCATGTCCGACCCGGCCATGCTGCCGCCGGGCTTCCGGTTCCACCCGACGGACGAGGAGCTCATCCTCCACTACCTCCGCAACCGCGCCGCCGAATCGCCCTGCCCCGTCTCCATCATCGCCGACGTTGATATCTACAAGTTCGACCCATGGGCCCTGCCATCCAAGGCTAGCTACGGGGACAGGGAGTGGTACTTCTTCACGCCGTGGGACCGTAAGTACCCCAACGGTGTCCGGCCGAACCGCGCCGCGGGTTCCGGCTACTGGAAGGCCACCGGCACGGACAAGCCCATCCGCTGCAGCGCCACCGGCGAGAGCGTCGGCGTCAAGAAGGCCCTCGTCTTCTACAAGGGCCGCCCGCCCAAGGGCATCAAGACCAACTGGATCATGCACGAA…	1065	MIMSDPAMLPPGFRFHPTDEELILHYLRNRAAESPCPVSIIADVDIYKFDPWALPSKASYGDREWYFFTPWDRKYPNGVRPNRAAGSGYWKATGTDKPIRCSATGESVGVKKALVFYKGRPPKGIKTNWIMHEYRLAAADAHAANTYRPMKFRNASMRLDDWVLCRIYKKTSQASPMAVPPLSDHELDEPSGAAGYPMSSAGMIMQGGAGGYPLQAAAGGTQRMPKIPSISELLNEYSLAQLFEDSGHALMARHDQHAALLGHPIMSQFHVNGMPQLGQMDSSASTSVGGEGAAGKRKRPSEDGDRNGSTSQPAAAVTGKKPNTSCLGATTFQTGNNTLQGSSLGQGHQTLLHF*	354	T16_Unigene_BMK.16225	Yes	Amplified from TotalRNA	SNV	1 Normal NAM Domain	10	136	127	3.55e-23	NAM	pfam02365	cl03558	0	o	0.0029	61.89	-0.486	37.66	38400.4	9.02	Nuclear	3.339 *					TraesCS4A02G131000	chr4A|174155319-174157653|-
TaNAC034_4D	MN747215	Normal		ATGATCATGTCCGACCCGGCCATGCTGCCGCCGGGCTTCCGGTTCCACCCGACGGACGAGGAGCTCATCCTCCACTACCTCCGCAACCGCGCCGCCGAATCGCCCTGCCCCGTCTCCATCATCGCCGACGTAGATATCTACAAGTTCGACCCATGGGCCCTGCCATCCAAGGCTAGCTACGGGGACAGGGAGTGGTACTTCTTCACGCCGAGGGACCGTAAGTACCCCAACGGTGTCCGGCCGAACCGCGCCGCGGGTTCCGGCTACTGGAAGGCCACCGGCACGGACAAGCCCATCCGCTGCAGCGCCACCGGCGAGAGCGTCGGCGTCAAGAAGGCCCTCGTCTTCTACAAGGGCCGCCCGCCCAAGGGCATCAAGACCAACTGGATCATGCACGAA…	1074	MIMSDPAMLPPGFRFHPTDEELILHYLRNRAAESPCPVSIIADVDIYKFDPWALPSKASYGDREWYFFTPRDRKYPNGVRPNRAAGSGYWKATGTDKPIRCSATGESVGVKKALVFYKGRPPKGIKTNWIMHEYRLAAADGHAGNTYRPMKFRNASMRLDDWVLCRIYKKTSQVSPMAVPPLSDHELDEPSGAGACPMSSAGMIMQGGAGGYPLQAAASGTQRMPKIPSISELLNEYSLAQLFDDSGHALMARHDQHAALFGHPIMGQFHVNSGGNNMSQLGQMDSSASTSVAGEGAAGKRKRPSEDGDHNRPTNQPATAVTGKKPNSSCLGATTFQTGNNTLQGSLGQGHQTLLHF*	357	T16_Unigene_BMK.16225	Yes	RNA-Seq Assembly		1 Normal NAM Domain	10	136	127	2.16e-23	NAM	pfam02365	cl03558	0	o	0.00279	60.25	-0.527	37.18	38752.8	9.08	Nuclear	3.260 *					TraesCS4D02G175700	chr4D|304689911-304692359|+
TaNAC035_2B	MN747275	Normal		ATGGCAGAATTCTTCAGGTCATTTATCGTTACTGCCAAGACAATTGCTACCATGATAATTCATCCCTCGCTTTGCAAGATTGAGGAATTGCTTGCATGGATGGAGTGCCCAAATTGCAAATACCGCATTGATAATACTGATGTTTTATCACAGTGGCCAGGCCTCCCTGCTGGTGTTAAATTCGATCCAACTGATCTCGAACTGCTTGAACATTTAGAAGGAAAGGTTGGCAGGGTAGCGTCCCATGTACTAATAGATGATTTTATTCCAACCATAAAGGAGGCCCAAGGAATCTGCTATACACATCCGGAAAATCTCCCTGGTATCAAGATGGACGGGAGCACCGGTCACTTCTTCCACAAAGTATCCAATGCATACGTTGTTGGCAAGCGTAAGCGT…	1110	MAEFFRSFIVTAKTIATMIIHPSLCKIEELLAWMECPNCKYRIDNTDVLSQWPGLPAGVKFDPTDLELLEHLEGKVGRVASHVLIDDFIPTIKEAQGICYTHPENLPGIKMDGSTGHFFHKVSNAYVVGKRKRRKISNSDHTVCDENLRWHKTGKSRSILDNNGVIKGWKKILVLYIGYRKGGGKTEKTNWRMHQYHLGVDQDEKQEELVVSKVFYQVQSMNAGQSLVCGVNEEFDSFAGEDDPTTPMTYPLQTRCPNGSPSGTEQNQEEGESRVSTVREAGEWLAGSSSHAMDDAAVSGLDEHLSHGRIPEEALLGFPDLGMPPDVSLLTDMQLGSQDSMEMWLVSVLTEDEGVFEAAEQREEAGFSP*	369	T16_Unigene_BMK.184	No	Amplified from TotalRNA		1 Normal NAM Domain and 1 Domain from MF_alpha_N superfamily	56	198	143	3.5e-20	NAM	pfam02365	cl03558	0	o	0.01053	75.26	-0.449	46.7	41119.3	5.07	Nuclear	2.398 *					TraesCS2B02G355400	chr2B|507408605-507412636|-
TaNAC035_2B	MN747275							T16_Unigene_BMK.184	No			1 Normal NAM Domain and 1 Domain from MF_alpha_N superfamily	285	331	47	0.000668	MF_alpha_N superfamily	pfam05436	cl05154
TaNAC039_6A.1	MN747276	Normal		ATGGACACTTTCTCCCATGTTCCGCCGGGTTTCCGGTTTCATCCTACCGATGAGGAGCTCGTTGATTATTACTTGAGGAAGAAGGTGGCATCCAAGAAGATTGACCTGGACGTCATAAAGGACGTCGATTTGTACAAAATCGAGCCATGGGATCTCCAAGACAAGTGCAAGATTGGCATGGAGGAGCAGAACGACTGGTACTTCTTCAGCCACAAGGACAAGAAGTACCCGACGGGCACCCGCACCAACAGGGCGACGAGCGCCGGGTTCTGGAAGGCGACGGGGAGGGACAAGCCCATCTACACAAACCACTGCCTTGTCGGAATGAGGAAGACCCTCGTCTTCTACAAGGGCCGTGCGCCCAACGGTCAGAAGTCGAACTGGATCATGCACGAGTAC…	1059	MDTFSHVPPGFRFHPTDEELVDYYLRKKVASKKIDLDVIKDVDLYKIEPWDLQDKCKIGMEEQNDWYFFSHKDKKYPTGTRTNRATSAGFWKATGRDKPIYTNHCLVGMRKTLVFYKGRAPNGQKSNWIMHEYRLETNENGATPEEGWVVCRVFKKRVATVRRMADMNSPCWFDDHGAGGGFMPDLDSPRQLGYQHHHPQNLAPYHSQQQQQYHCKPELEYHHLLPQEAFMQQLPHLESPKPTTAYIGHGSSGGILSSTSNHPLAHDGPSRFAAQQPPMDHALYTGESSATDWRYLDKFVASQLFSHDGTNPKEQATHSNAAVQVFQAENKHEEALDYASTSAGLGSAHLWK*	352	T16_Unigene_BMK.40351	No	Amplified from TotalRNA	SNV, s_InDel	1 Normal NAM Domain	8	135	128	2.08e-21	NAM	pfam02365	cl03558	0	o	0.00327	55.2	-0.83	38.56	40188.9	6.74	Nuclear	3.129 *					TraesCS6A02G237900	chr6A|447177514-447180835|-
TaNAC039_6A.2	MN747278	Normal		ATGGACACTTTCTCCCATGTTCCACCGGGTTTCCGGTTTCATCCTACCGATGAGGAGCTCGTTGATTATTACTTGAGGAAGAAGGTGGCATCAAAGAAGATTGACCTGGACGTCATAAAGGACGTTGATTTGTACAAAATCGAGCCATGGGATCTCCAAGACAAGTGCAAGATCGGTATGGAGGAGCAGAACGACTGGTACTTCTTCAGCCACAAGGACAAGAAGTACCCAACGGGCACCCGCACCAACAGGGCGACGAGCGCGGGGTTCTGGAAGGCGACGGGGAGGGACAAACCCATCTACACCAACAACTGCCTCGTCGGGATGAGGAAGACGCTCGTCTTCTACAAGGGCCGTGCGCCCAACGGCCAGAAGTCGGACTGGATCATGCATGAGTAC…	1059	MDTFSHVPPGFRFHPTDEELVDYYLRKKVASKKIDLDVIKDVDLYKIEPWDLQDKCKIGMEEQNDWYFFSHKDKKYPTGTRTNRATSAGFWKATGRDKPIYTNNCLVGMRKTLVFYKGRAPNGQKSDWIMHEYRLETNENGATPEEGWVVCRVFKKRVATVRRMADMNSPCWFDDHGAGGGFMPDLDSPRQLGYQHHHPQNLAPYHSQQQQQYHCKPELEYHHLLPQEAFMQQLPHLESPKPTTAYIGHGSSGGILSSTSNHPLAHDGPSRFAAQQPPMDHALYTGESSATDWRYLDKFVASQLFSHDGTNPKEQATHSNAAVQVFQAENKHEEALDYASTSAGLGSAHLWK*	352	T16_Unigene_BMK.40351	No	Amplified from TotalRNA	SNV, s_InDel	1 Normal NAM Domain	8	135	128	3.19e-21	NAM	pfam02365	cl03558	0	o	0.00327	55.2	-0.831	38.77	40166.8	6.59	Nuclear	3.235 *					TraesCS6A02G237900	chr6A|447177514-447180835|-
TaNAC039_6A.3	MN747279	Normal		ATGGACACTTTCTCCCATGTTCCGCCGGGTTTCCGGTTTCATCCTACCGACGAGGAGCTCGTCGATTATTACTTGAGGAAGAAGGTGGCATCCAAGAAGATTGACCTAGACGTCATAAAGGACGTCGATTTGTACAAAATCGAGCCATGGGATCTCCAAGACAAGTGCAAGATTGGCATGGAGGAGCAGAACGACTGGTACTTCTTCAGCCACAAGGACAAGAAGTACCCGACGGGCACCCGCACCAACAGGGCGACGAGCGCCGGGTTCTGGAAGGCGACCGGGAGGGACAAGCCCATCTACACCAACCACTGCCTAGTCGGAATGAGGAAGACGCTCGTCTTCTACAAGGGCCGTGCGCCCAACGGCCAGAAGTCGGACTGGATCATGCATGAGTAC…	1056	MDTFSHVPPGFRFHPTDEELVDYYLRKKVASKKIDLDVIKDVDLYKIEPWDLQDKCKIGMEEQNDWYFFSHKDKKYPTGTRTNRATSAGFWKATGRDKPIYTNHCLVGMRKTLVFYKGRAPNGQKSDWIMHEYRLETNENGATPEEGWVVCRVFKKRVATVRRMADMNSPCWFDDHGAGGGFMPDLDSPRQLGYQHQNLAAYHSQPPQQQQYHCKPELEYHHLLPQEAFMQQLPHLESPKPTTAYIGHGSSGGILSSTSNHPLAHDGPSRFAAQQPPMDHALYTGESSATDWRYLDKFVASQLFSHDGTNPKEQATHSNAAVQVFQAENKHEEALDYASTSAGLGSAHLWK*	351	T16_Unigene_BMK.40351	No	Amplified from TotalRNA	SNV, s_InDel	1 Normal NAM Domain	8	135	128	1.46e-21	NAM	pfam02365	cl03558	0	o	0.00332	55.64	-0.809	39.02	39986.7	6.57	Nuclear	2.699 *					TraesCS6A02G237900	chr6A|447177514-447180835|-
TaNAC039_6B.1	MN747277	Normal		ATGGACACTTTCTCCCATGTTCCACCGGGTTTCCGGTTTCATCCTACTGACGAGGAGCTCGTTGATTATTACTTGAGGAAGAAGGTGGCATCAAAGAAGATTGACCTGGACGTCATAAAGGACGTTGATTTGTACAAAATCGAGCCATGGGATCTCCAAGACAAGTGCAAGATCGGTATGGAGGAGCAGAACGACTGGTACTTCTTCAGCCACAAGGACAAGAAGTACCCAACGGGCACCCGCACCAACAGGGCGACGAGCGCGGGGTTCTGGAAGGCGACGGGGAGGGACAAACCCATCTACACCAACAACTGCCTCGTCGGGATGAGGAAGACGCTCGTCTTCTACAAGGGCCGTGCGCCCAACGGCCAGAAGTCGGACTGGATCATGCATGAGTAC…	1065	MDTFSHVPPGFRFHPTDEELVDYYLRKKVASKKIDLDVIKDVDLYKIEPWDLQDKCKIGMEEQNDWYFFSHKDKKYPTGTRTNRATSAGFWKATGRDKPIYTNNCLVGMRKTLVFYKGRAPNGQKSDWIMHEYRLETNENGATPEEGWVVCRVFKKRVATVRRMADMNSPCWFDDHGAGGGFMPDLDSPRQLGYQHQNLAAYHSQPPQQQHLYHCKPELEYHHLLPQEAFMQQLPLLESPKPTAYIGHGSSSSVPSSISNHPLAHDGASRFAAHQPPMDHALYTGDSSATDWRLLDKFVASQLFSHDGTNPKEQATHPNPAMQVFQVENKHDQALDYASTSAGGSGGGSAHLWK*	354	T16_Unigene_BMK.40351	No	Amplified from TotalRNA	SNV, s_InDel	1 Normal NAM Domain	8	135	128	9.28e-21	NAM	pfam02365	cl03558	0	o	0.00319	56.81	-0.777	38.82	40147.9	6.7	Nuclear	3.199 *					TraesCS6B02G286200	chr6B|515575761-515578925|+
TaNAC039_6B.2	MN747280	Normal		ATGGACACTTTCTCCCATGTTCCACCGGGTTTCCGGTTTCATCCTACTGACGAGGAGCTCGTTGATTATTACTTGAGGAAGAAGGTGGCATCAAAGAAGATTGACCTGGACGTCATAAAGGACGTTGATTTGTACAAAATCGAGCCATGGGATCTCCAAGACAAGTGCAAGATCGGTATGGAGGAGCAGAACGACTGGTACTTCTTCAGCCACAAGGACAAGAAGTACCCAACGGGCACCCGCACCAACAGGGCGACGAGCGCGGGGTTCTGGAAGGCGACGGGGAGGGACAAACCCATCTACACCAACAACTGCCTCGTCGGGATGAGGAAGACGCTCGTCTTCTACAAGGGCCGTGCGCCCAACGGCCAGAAGTCGGACTGGATCATGCATGAGTAC…	1056	MDTFSHVPPGFRFHPTDEELVDYYLRKKVASKKIDLDVIKDVDLYKIEPWDLQDKCKIGMEEQNDWYFFSHKDKKYPTGTRTNRATSAGFWKATGRDKPIYTNNCLVGMRKTLVFYKGRAPNGQKSDWIMHEYRLETNENGATPEEGWVVCRVFKKRVATVRRMADMNSPCWFDDHGAGGGFMPDLDSPRQLGYQHQNLAAYHSQPPQQQHLYHCKPELEYHHLLPQEAFMQQLPLLESPKPTAYIGHGSSSSVPSSISNHPLAHDGASRFAAHQPPMDHALYTGDSSATDWRLLDKFVASQLFSHDGTNPKEQATHSNAAVQVFQAENKHEEALDYASTSAGLGSAHLWK*	351	T16_Unigene_BMK.40351	No	Amplified from TotalRNA	SNV, s_InDel	1 Normal NAM Domain	8	135	128	2.54e-21	NAM	pfam02365	cl03558	0	o	0.00332	58.97	-0.755	38.99	39921.7	6.57	Nuclear	2.777 *					TraesCS6B02G286200	chr6B|515575761-515578925|+
TaNAC039_6B.3	MN747281	Normal		ATGGACACTTTCTCCCATGTTCCGCCGGGTTTCCGGTTTCATCCTACCGACGAGGAGCTCGTCGATTATTACTTGAGGAAGAAGGTGGCATCCAAGAAGATTGACCTAGACGTCATAAAGGACGTCGATTTGTACAAAATCGAGCCATGGGATCTCCAAGACAAGTGCAAGATTGGCATGGAGGAGCAGAACGACTGGTACTTCTTCAGCCACAAGGACAAGAAGTACCCAACGGGCACCCGCACCAACAGGGCGACGAGCGCGGGGTTCTGGAAGGCGACGGGGAGGGACAAACCCATCTACACCAACAACTGCCTCGTCGGGATGAGGAAGACGCTCGTCTTCTACAAGGGCCGTGCGCCCAACGGCCAGAAGTCGGACTGGATCATGCATGAGTAC…	1056	MDTFSHVPPGFRFHPTDEELVDYYLRKKVASKKIDLDVIKDVDLYKIEPWDLQDKCKIGMEEQNDWYFFSHKDKKYPTGTRTNRATSAGFWKATGRDKPIYTNNCLVGMRKTLVFYKGRAPNGQKSDWIMHEYRLETNENGATPEEGWVVCRVFKKRVATVRRMADMNSPCWFDDHGAGGGFMPDLDSPRQLGYQHQNLAAYHSQPPQQQHLYHCKPELEYHHLLPQEAFMQQLPLLESPKPTAYIGHGSSSSVPSSISNHPLAHDGASRFAAHQPPMDHALYTGDSSATDWRLLDKFVASQLFSHDGTNPKEQATHSNAAVQVFQAENKHEEALDYASTSAGLGSAHLWK*	351	T16_Unigene_BMK.40351	No	Amplified from TotalRNA	SNV, s_InDel	1 Normal NAM Domain	8	135	128	2.54e-21	NAM	pfam02365	cl03558	0	o	0.00332	58.97	-0.755	38.99	39921.7	6.57	Nuclear	2.777 *					TraesCS6B02G286200	chr6B|515575761-515578925|+
TaNAC039_6B.4	MN786439	Abnormal	1-255/293-1180	ATGGACACTTTCTCCCATGTTCCGCCGGGTTTCCGGTTTCATCCTACCGACGAGGAGCTCGTCGATTATTACTTGAGGAAGAAGGTGGCATCCAAGAAGATTGACCTAGACGTCATAAAGGACGTCGATTTGTACAAAATCGAGCCATGGGATCTCCAAGGTAACAAACTAATTAATCGGCACATTCTTGTCAGCTCATGCAAACATGGATCACAAACGCTGAACTCATTGATCGATCGGTCGTGCCCTGATTAATGGTAATTTTGGCTAAGCAGACAAGTGCAAGATTGGCATGGAGGAGCAGAACGACTGGTACTTCTTCAGCCACAAGGACAAGAAGTACCCGACGGGCACCCGCACCAACAGGGCGACGAGCGCGGGGTTCTGGAAGGCGACGGG…	1180			T16_Unigene_BMK.40351	No	Amplified from TotalRNA	SNV, s_InDel, Variable Splicing																							TraesCS6B02G286200	chr6B|515575761-515578925|+	By aligning with the normal coding sequence, it was found that this sequence inserted a 115 bp intron (GT-AG) after 160.
TaNAC039_6B.5	MN786440	Abnormal	1-255/293-1171	ATGGACACTTTCTCCCATGTTCCGCCGGGTTTCCGGTTTCATCCTACCGACGAGGAGCTCGTCGATTATTACTTGAGGAAGAAGGTGGCATCCAAGAAGATTGACCTAGACGTCATAAAGGACGTCGATTTGTACAAAATCGAGCCATGGGATCTCCAAGGTAACAAACTAATTAATCGGCACATTCTTGTCAGCTCATGCAAACATGGATCACAAACGCTGAACTCATTGATCGATCGGTCGTGCCCTGATTAATGGTAATTTTGGCTAAGCAGACAAGTGCAAGATTGGCATGGAGGAGCAGAACGACTGGTACTTCTTCAGCCACAAGGACAAGAAGTACCCAACGGGCACCCGCACCAACAGGGCGACGAGCGCGGGGTTCTGGAAGGCGACGGG…	1171			T16_Unigene_BMK.40351	No	Amplified from TotalRNA	SNV, s_InDel, Variable Splicing																							TraesCS6B02G286200	chr6B|515575761-515578925|+	By aligning with the normal coding sequence, it was found that this sequence inserted a 115 bp intron (GT-AG) after 160.
TaNAC040_4B.1	MN747285	Normal		ATGGCAATGGCAGCAGTGGCGTCGCCGACCATGGAGGTTGAGCAGGACCTCCCCGGCTTCCGGTTCCACCCCACGGAGGAGGAGCTCCTCGGCTTCTACCTCTCCCGCGTCGCCCTCGGCAAGAAGCTCCACTTCGACATCATCGGCACCCTCAACATCTACCGCCACGACCCCTGGGACCTTCCCGGACTGGCAAAGATCGGGGAGAGGGAGTGGTACTTCTTCCTACCGCGTGACCGGAAGGCGGGGAGTGGCGGCCGGCCGAACCGGACGACGGAGCGGGGGTTCTGGAAGGCCACGGGCTCCGACAGGGCCATCCGGAGCACCGCCGATCCCAAGCGGGTCATCGGCCTCAAGAAGACGCTCGTCTTCTACCAGGGCCGCGCTCCTCGGGGCACC…	1071	MAMAAVASPTMEVEQDLPGFRFHPTEEELLGFYLSRVALGKKLHFDIIGTLNIYRHDPWDLPGLAKIGEREWYFFLPRDRKAGSGGRPNRTTERGFWKATGSDRAIRSTADPKRVIGLKKTLVFYQGRAPRGTKTDWVMNEYRLPDTGAPPPQEDTVLCKVYRKATPLKELEQRAFAMEEMKQRPCGNGGYGYGGAARACPVPAAGDFYLSPSDDVQDNFLIPSSSSSSSSSVALSGNSSSHDAPRVAKEEADVATATVASTSSLSQAANAPFHLQLPAVNPPCGLQLPAANHGMSNMSSLQLPAASQGVVDLPSLQLPAASSHGVFDWLNDPFLTQLRSPWQDQHCMSPYAHLLY*	356	T13_Unigene_BMK.70445	No	Amplified from TotalRNA	SNV, s_InDel, Variable Splicing	1 Normal NAM Domain	18	144	127	1.7e-16	NAM	pfam02365	cl03558	0	o	0.01241	70.25	-0.393	57.97	38808.8	6.76	Nuclear	2.922 *					TraesCS4B02G329100	chr4B|619934398-619935858|-
TaNAC040_4B.2	MN747249	Normal		ATGGCAATGGCCGTGGCGTCGTCGACCATGGAGGTCGATCAGGACCTCCCCGGCTTCCGCTTCCACCCCACGGAGGAGGAGCTCCTCGGCTTCTACCTCTCCCGCGTCGCCCTCGGCAAGAAGCTCCACTTCGACATCATCGGCACCCTCAACATCTACCGCCACGATCCCTGGGATCTTCCTGGGATGGCAAAGATCGGGGAGAGGGAGTGGTACTTCTTCGTGCCGCGTGACCGGAAGGCGGGGAGCGGCGGGCGGCCGAACCGGACGACGGAGCGGGGGTTCTGGAAGGCGACGGGGTCGGACAGGGCCATCCGGAGCACCGGCGACCACAAACGGGTCATCGGTCTCAAGAAGACGCTCGTCTTCTACCAGGGGCGCGCGCCGCGCGGCACCAAG…	1059	MAMAVASSTMEVDQDLPGFRFHPTEEELLGFYLSRVALGKKLHFDIIGTLNIYRHDPWDLPGMAKIGEREWYFFVPRDRKAGSGGRPNRTTERGFWKATGSDRAIRSTGDHKRVIGLKKTLVFYQGRAPRGTKTDWVMNEYRLPDSGAAPPQEDTVLCKVYRKATPLKELEQRAFEMEEMKQRSGSNGGYGYGGAARACPVPAAGNFYLSPSDDVQDNFLIHSSSSSSVAPSGNSSSHDAPREAKKEADVATVTVASTSSLSQAANAPFHLQLPAVNPPYGLQLPAANHGMTNMSSLQLPAASQGVLDLPSLQLPAASGHGVFDWLNDPFLTQLRSPWQDQHCMSPYAHLLY*	352	T19_Unigene_BMK.48026	Yes	RNA-Seq Assembly & IWGS	SNV, s_InDel	1 Normal NAM Domain	17	143	127	3.62e-16	NAM	pfam02365	cl03558	0	o	0.01877	67.98	-0.468	55.51	38612.4	7.18	Nuclear	2.836 *					TraesCS4B02G328900	chr4B|619786538-619788033|-
TaNAC040_4B.3	MN747282	Normal		ATGGCAATGGCAGCAGTGGCGTCGCCGACCATGGAGGTTGAGCAGGACCTCCCCGGCTTCCGGTTCCACCCCACGGAGGAGGAGCTCCTCGGCTTCTACCTCTCCCGCGTCGCCCTCGGCAAGAAGCTCCACTTCGACATCATCGGCACCCTCAACATCTACCGCCACGACCCCTGGGACCTTCCCGGACTGGCAAAGATCGGGGAGAGGGAGTGGTACTTCTTCCTACCGCGTGACCGGAAGGCGGGGAGTGGCGGCCGGCCGAACCGGACGACGGAGCGGGGGTTCTGGAAGGCCACGGGCTCCGACAGGGCCATCCGGAGCACCGCCGATCCCAAGCGGGTCATCGGCCTCAAGAAGACGCTCGTCTTCTACCAGGGCCGCGCTCCTCGGGGCACC…	1059	MAMAAVASPTMEVEQDLPGFRFHPTEEELLGFYLSRVALGKKLHFDIIGTLNIYRHDPWDLPGLAKIGEREWYFFLPRDRKAGSGGRPNRTTERGFWKATGSDRAIRSTADPKRVIGLKKTLVFYQGRAPRGTKTDWVMNEYRLPDTGAPPPQEDTVLCKVYRKATPLKELEQRAFAMEEMKQRPCGNGGYGYGGAARACPVPAAGDFYLSPSDDVQENFLTPPSSSSSSVALSGNSSNAPRVAKKEADVGTVTVASTSSLSQAANAPFHLQLPAVNPPCGLQLPAANHGMPNMSSLQLPAASQGVLDLPSLQLPAASSHGVFDWLNDPFLTQLRSPWQDQHCMSPYAHLLY*	352	T13_Unigene_BMK.70445	No	Amplified from TotalRNA	SNV, s_InDel	1 Normal NAM Domain	18	144	127	2.44e-16	NAM	pfam02365	cl03558	0	o	0.01303	70.48	-0.402	55.74	38458.6	8.21	Nuclear	2.926 *					TraesCS4B02G329100	chr4B|619934398-619935858|-
TaNAC040_4B.4	MN747284	Normal		ATGGCAATGGCAGCAGTGGCGTCGCCGACCATGGAGGTTGAGCAGGACCTCCCCGGCTTCCGGTTCCACCCCACGGAGGAGGAGCTCCTCGGCTTCTACCTCTCCCGCGTCGCCCTCGGCAAGAAGCTCCACTTCGACATCATCGGCACCCTCAACATCTACCGCCACGATCCCTGGGACCTTCCCGGACTGGCAAAGATCGGGGAGAGGGAGTGGTACTTCTTCCTACCGCGTGACCGGAAGGCGGGGAGTGGCGGCCGGCCGAACCGGACGACGGAGCGGGGGTTCTGGAAGGCCACGGGCTCCGACAGGGCCATCCGGAGCACCGCCGATCCCAAGCGGGTCATCGGCCTCAAGAAGACGCTCGTCTTCTACCAGGGCCGCGCTCCTCGGGGCACC…	1059	MAMAAVASPTMEVEQDLPGFRFHPTEEELLGFYLSRVALGKKLHFDIIGTLNIYRHDPWDLPGLAKIGEREWYFFLPRDRKAGSGGRPNRTTERGFWKATGSDRAIRSTADPKRVIGLKKTLVFYQGRAPRGTKTDWVMNEYRLPDTGAPPPQEDTVLCKVYRKATPLKELEQRAFAMEEMKQRPCGNGGYGYGGAARACPVPAAGDFYLSPSDDVQENFLTPPSSSSSSVALSGNSSNAPRVAKKEADVGTVTVASTSSLSQAANAPFHLQLPAVNPPCGLQLPAANHGMPNMSSLQLPAASQGVLDLPSLQLPAASSHGVFDWLNDPFLTQLRSPWQDQHCMSPYAHLLY*	352	T13_Unigene_BMK.70445	No	Amplified from TotalRNA	SNV, s_InDel	1 Normal NAM Domain	18	144	127	2.44e-16	NAM	pfam02365	cl03558	0	o	0.01303	70.48	-0.402	55.74	38458.6	8.21	Nuclear	2.926 *					TraesCS4B02G329100	chr4B|619934398-619935858|-
TaNAC040_4B.5	MN747286	Normal		ATGGCAATGGCAGCAGTGGCGTCGCCGACCATGGAGGTTGAGCAGGACCTCCCCGGCTTCCGGTTCCACCCCACGGAGGAGGAGCTCCTCGGCTTCTACCTCTCCCGCGTCGCCCTCGGCAAGAAGCTCCACTTCGACATCATCGGCACCCTCAACATCTACCGCCACGATCCCTGGGACCTTCCCGGACTGGCAAAGATCGGGGAGAGGGAGTGGTACTTCTTCCTACCGCGTGACCGGAAGGCGGGGAGTGGCGGCCGGCCGAACCGGACGACGGAGCGGGGGTTCTGGAAGGCCACGGGCTCCGACAGGGCCATCCGGAGCACCGCCGATCCCAAGCGGGTCATCGGCCTCAAGAAGACGCTCGTCTTCTACCAGGGCCGCGCTCCTCGGGGCACC…	1056	MAMAAVASPTMEVEQDLPGFRFHPTEEELLGFYLSRVALGKKLHFDIIGTLNIYRHDPWDLPGLAKIGEREWYFFLPRDRKAGSGGRPNRTTERGFWKATGSDRAIRSTADPKRVIGLKKTLVFYQGRAPRGTKTDWVMNEYRLPDTGAPPPQEDTVLCKVYRKATPLKELEQRAFAMEEMKQRPCGNGGYGYGGAARACPVPAAGDFYLSPSDDVQENFLTPPSSSSSVALSGNSSNAPRVAKKEADVGTVTVASTSSLSQAANAPFHLQLPAVNPPCGLQLPAANHGMPNMSSLQLPAASQGVLDLPSLQLPAASSHGVFDWLNDPFLTQLRSPWQDQHCMSPYAHLLY*	351	T13_Unigene_BMK.70445	No	Amplified from TotalRNA	SNV, s_InDel	1 Normal NAM Domain	18	144	127	2.13e-16	NAM	pfam02365	cl03558	0	o	0.01319	70.68	-0.401	55.32	38371.5	8.21	Nuclear	2.820 *					TraesCS4B02G329100	chr4B|619934398-619935858|-
TaNAC040_4B.6	MN786411	Normal		ATGGCAATGGCAGCAGTGGCGTCGCCGACCATGGAGGTTGAGCAGGACCTCCCCGGCTTCCGGTTCCACCCCACGGAGGAGGAGCTCCTCGGCTTCTACCTCTCCCGCGTCGCCCTCGGCAAGAAGCTCCACTTCGACATCATCGGCACCCTCAACATCTACCGCCACGACCCCTGGGACCTTCCCGGACTGGCAAAGATCGGGGAGAGGGAGTGGTACTTCTTCCTACCGCGTGACCGGAAGGCGGGGAGTGGCGGCCGGCCGAACCGGACGACGGAGCGGGGGTTCTGGAAGGCCACGGGCTCCGACAGGGCCATCCGGAGCACCGCCGATCCCAAGCGGGTCATCGGCCTCAAGAAGACGCTCGTCTTCTACCAGGGCCGCGCTCCTCGGGGCACC…	984	MAMAAVASPTMEVEQDLPGFRFHPTEEELLGFYLSRVALGKKLHFDIIGTLNIYRHDPWDLPGLAKIGEREWYFFLPRDRKAGSGGRPNRTTERGFWKATGSDRAIRSTADPKRVIGLKKTLVFYQGRAPRGTKTDWVMNEYRLPDTGAPPPQEDTVLCKVYRKATPLKELEQRAFAMEEMKQRPCGNGGYGYGGAARACPVPAAGDFYLSPSDDVQENFLTPPLLLLLVGGAVRQQQQRAQGSEEGSRRRHGHRRIDVVSVASGERPLPSSAPGREPTLRPPAPGGEPWDAEHVQPAATGGEPGCSGPAKPATTGGEQPRSVRLAK*	327	T13_Unigene_BMK.70445	No	Amplified from TotalRNA	SNV, s_InDel, Variable Splicing	1 Normal NAM Domain	18	144	127	7.17e-16	NAM	pfam02365	cl03558	0	o	0.02134	63.91	-0.648	52.05	35820.6	9.33	Nuclear	2.949 *					TraesCS4B02G329100	chr4B|619934398-619935858|-	Compared with the normal coding sequence of TaNAC40, the insertion of a base C at position 673 of this sequence resulted in early termination.
TaNAC040_4D	MN747283	Normal		ATGGCAATGGCAGCAGTGGCGTCGCCGATCATGGAGGTCGATCAGGACCTCCCCGGCTTCCGCTTCCACCCCACGGAGGAGGAGCTCCTCGGCTTCTACCTCTCCCGCGTCGCCCTCGGCAAAAAGCTCCACTTCGACATCATCGGCACCCTCAACATCTACCGCCACGATCCCTGGGATCTTCCTGGGATGGCAAAGATCGGGGAGAGGGAGTGGTACTTCTTCGTGCCGCGTGACCGGAAGGCCGGGAGCGGCGGGCGGCCGAACCGGACGACGGAGCGGGGGTTCTGGAAGGCGACGGGCTCTGACAGGGCCATCCGGAGCACCGCCGACCCCAAGCGGGTCATCGGCCTCAAGAAGACGCTCGTCTTCTACCAGGGCCGCGCTCCTCGGGGCACC…	1065	MAMAAVASPIMEVDQDLPGFRFHPTEEELLGFYLSRVALGKKLHFDIIGTLNIYRHDPWDLPGMAKIGEREWYFFVPRDRKAGSGGRPNRTTERGFWKATGSDRAIRSTADPKRVIGLKKTLVFYQGRAPRGTKTDWVMNEYRLPDNGAPPPQEDTVLCKVYRKATPLKELEQRAFEIEEMKQRSGSNGGYGYSGAARACPAACDFYLSPSDDVQDNFLIPSSSSSSSTAPSDNSSSHDADAPRIAKKEADVGTVTVASTSSLSQAANAPFHLQLPAVNPPCGLQLPAANHGMPNMSSLQLPAASQGVLDLPSLQLPAASSHGVFDWLNDPFLTQLRSPWQDQHCMSPYAHLLY*	354	T13_Unigene_BMK.70445	No	Amplified from TotalRNA		1 Normal NAM Domain	18	144	127	2.24e-16	NAM	pfam02365	cl03558	0	o	0.00856	69.55	-0.449	60.17	38824.8	6.51	Nuclear	3.274 *					TraesCS4D02G325800	chr4D|485763143-485764625|-
TaNAC041_5D	MN747219	Normal		ATGGAGAAGATGCGGGCAGCAGGGGAGGCGCCGCCGACGCAGCAGCTGCCTCCGGGGTTCCGGTTCCACCCCACCGACGTGGAGCTGGTGCTGCAGTACCTCCGCCGCATGGCCCTGGACCGCCCGCTGCCCGCCGCCGTCATCCCCGTCGTCCACGCCGCCGCCATGCCCGACCCCTGGGACCTCCCCGGCGCGAGCGAGGGCGAATCGGCTTACTTCTTCAGTCCGAGGCAGGGCCGTGGCGGGCGGCGGAGGAAAGCGGCCAGCGGGTACTGGAAGGCCACGGGGAAGGAGAAGCCGGTGTTCGTGCAGCTGCCGGTTGGCAAGCAGCTGCTCGTCGGCGTCAAGACGGTGCTCACCTTCCACCGCGGCAAGTCGCGCACGGACTGGGTCATGCAC…	672	MEKMRAAGEAPPTQQLPPGFRFHPTDVELVLQYLRRMALDRPLPAAVIPVVHAAAMPDPWDLPGASEGESAYFFSPRQGRGGRRRKAASGYWKATGKEKPVFVQLPVGKQLLVGVKTVLTFHRGKSRTDWVMHEYRLAGAADQNKRANDGSQSSEWVVCRVSLKSRARRTAAGGETTGDQQQEQPSPSPSSTSSCVTDHTCHAPDQEEVSSSTTSHCQQHPRR*	223	T19_Unigene_BMK.57372	Yes	Amplified from TotalRNA		1 Normal NAM Domain	17	137	121	7.8e-16	NAM	pfam02365	cl03558	0	o	0.15433	56.46	-0.725	66.2	24525.6	9.57	Nuclear	3.610 *					TraesCS5D02G298600	chr5D|396369875-396370918|+
TaNAC042_5D	KY461035	Normal		ATGATGGTGGCCAAGGCGGAGATGAGCGCCATAGAGATGGAGAAGGCGACGAGCGACGGGGAGGTGGTGCTCGGCGCCGGAGACGAGGAGGATGACGACGACGTGGTGCTGCCGGGGTACCGGTTCCACCCCACCGACGAGGAGCTCGTCACCTTCTACCTCCGCCGCAAGGTGGCCAAGAAGTCGCTCCGCATCGAGGTCATCCGGGAGATGGATATCTACAAGCACGACCCATGGGATCTCCCCAAGGCGAGCACGGTTGGTGGGGAGAAAGAGTGGTACTTCTGCCTGAGGGGCAGGAAGTACCGGAACAGCATCCGGCCCAACCGGGTCACCGGCTCCGGCTTCTGGAAGGCCACCGGCATCGACCGGCCGATCTACTCCGCCGCGGCCGGCGGC…	1116	MMVAKAEMSAIEMEKATSDGEVVLGAGDEEDDDDVVLPGYRFHPTDEELVTFYLRRKVAKKSLRIEVIREMDIYKHDPWDLPKASTVGGEKEWYFCLRGRKYRNSIRPNRVTGSGFWKATGIDRPIYSAAAGGSGVSIGLKKSLVYYRGSAGKGTKTDWMMHEFRLPPAAAPATNASPSMQEAEVWTICRIFRRTITYRKQQTWRPAPAPSTAITAADSSSNTGSFESSEGGDEYMNCLQAPAAAAPCIPQQQHQYVSQTGTVNSGNFFYRDTMHNQQFQGQWNAPPAGPMPEQKPQNPLSTADSFHQNEHSLAVATNDFHKVEALDGYLEEIARMMEVTDPAGFYDYRSYGSSAGNRGPSFERTLHSSAP*	371	T13_Unigene_BMK.28432	Yes	Amplified from TotalRNA		1 Normal NAM Domain	38	166	129	6.89e-19	NAM	pfam02365	cl03558	0	o	0.01676	55.85	-0.635	47.29	41166.9	6.03	Nuclear	3.385 *					TraesCS5D02G420800	chr5D|481183554-481185531|+
TaNAC043_7D.1	MN786441	Abnormal	1-108/343-1212	ATGAGCATCTCCGTGAACGGGCAGTCGGTGGTGCCGCCGGGGTTCCGGTTCCACCCGACGGAGGAGGAGCTCCTCACCTACTACCTCGTCAAGAAGGTGGCCTCATAGCGCATCGCCCTCGGCGTCATCCCCGACATCGACCTCAACAAGCTCGAGCCATGGGACATCCAAGCGCGGTGCCGGATCGGAACTGGCCCGCAGAACGACTGGTACCTGTTCAGCCACAAGGACAAGAAGTACCCCACGGGGACGCGCACCAACCGTGCCACCGCCGCCGGGTTCTGGAAGGCTACCGGCCGGGACAAGCCCATCTACTCCGCCGCCGGCCCCGGCCGCATCGGCATGCGCAAGACGCTCGTCTTCTACAAGGGCCGTGCCCCGCGTGGCCACAAGTCCGAC…	1212			T7_Unigene_BMK.49871	No	Amplified from TotalRNA	Variable Splicing																							TraesCS7D02G063300	chr7D|34444801-34447650|+	Compared to the normal coding sequence, this sequence has a single base mutation (C-T) at position 106 leading to early termination.
TaNAC043_7D.2	MN747287	Normal		ATGAGCATCTCCGTGAACGGGCAGTCGGTGGTGCCGCCGGGGTTCCGGTTCCACCCGACGGAGGAGGAGATGCTCACTTACTACCTCGCCAAGAAGGTGGCCTCGCAGCGCATCGACCTCGACGTCATCCCCGACGTCGATCTCAACAAGCTCGAGCCATGGGACATCCAAGCGCGGTGCCGGATCGGAACTGGCCCGCAGAACGACTGGTACCTGTTCAGCCACAAGGACAAGAAGTACCCCACTGGGACGCGCACCAACCGCGCCACCGCAGCCGGGTTCTGGAAGGCCACCGGCCGGGACAAGCCCATCTACTCCGCCGCCGGCCGCATCGGCATGCGCAAGACGCTCGTCTTCTACAAGGGCCGTGCCCCACACGGCCACAAGTCCGACTGGATC…	1188	MSISVNGQSVVPPGFRFHPTEEEMLTYYLAKKVASQRIDLDVIPDVDLNKLEPWDIQARCRIGTGPQNDWYLFSHKDKKYPTGTRTNRATAAGFWKATGRDKPIYSAAGRIGMRKTLVFYKGRAPHGHKSDWIMHEYRLDDAVAPATNTVFAAGDASSYYSGISSPVRGVAGDQSPLAQEDGWVICRVFKKNIVAQHQAGQSGGRGGGAASNKLVGAGAVERSQSNCSSTVTAASDPAKAQMMHCAGSDDGLDNILRYMDRSSAASCKQETKPTNPSSSPLDQLINSACHSGSSTLYEKFMKLPPLEYGGDWDALDRLAAYELNGLSDAATAKTTNGMSYIVDELGGATTAYTSGGTAHSSSLTGGGDGDLWSLARSVSSLHADLTMTCFNAVGC*	395	T7_Unigene_BMK.49871	No	Amplified from TotalRNA	Variable Splicing	1 Normal NAM Domain	12	139	128	1.21e-19	NAM	pfam02365	cl03558	0	o	0.007	66.3	-0.402	43.17	42147	6.79	Nuclear	1.297 *	Chloroplast	1.249 *	Extracellular	1.101 *	TraesCS7D02G062600	chr7D|34149059-34151850|-
TaNAC047_7D.1	MN747220	Normal		ATGACGACCACCGCGGCAGGGTCGGAGTCGTCGTCCTCGTCGACCACGGCGGCGGCGGCGGTGCTGCCGGTGGGGTTCCGGTTCCGTCCGACGGACGAGGAGCTGGTGCGGCACTACCTCAAGGCCAAGATCGCGGGGCGGGCGCACCCGGACCTGCTGGCGATCCCGGACGTGGACCTGGCGGCGGTGGAGCCGTGGGACCTGCCCGCCCGCTCCGTCATCAAGTCCGACGACCCCGAGTGGTTCTTCTTCGCCCGCCGCGACCGCCCCAAGTACCCCGGCAAGTCCTCCCGCTCCTGCCGCTCCACCGCCGCCGGATACTGGAAGGCCACCGGCAAGGACCGCCTCATCCGGGCGCCCGGCCCCGGCGGCTGCAGGGGGAAGGGCGCCCTCATCGGC…	1686	MTTTAAGSESSSSSTTAAAAVLPVGFRFRPTDEELVRHYLKAKIAGRAHPDLLAIPDVDLAAVEPWDLPARSVIKSDDPEWFFFARRDRPKYPGKSSRSCRSTAAGYWKATGKDRLIRAPGPGGCRGKGALIGVKKTLVFHRGRAPRGARTPWIMHEYTATDPNPQSQSQSQSQSAGPQNDSFVLYRLFNKQDEETPAPISGPPSTSPPANPPLQQADDTASASMVEDKASPSDSSQLTPTNATTDHSSTAHLPAAAGDAEQTADQEAAFTASLEKLPDIQLQAEQQRHDEFPIFNSPMRPYTDLPFVGNMGDEQEDFSMYLNNTIGEQDVQDMLLNPAGSTTAPLPFWSASSGSWTPYDLQDMGAAPWTQQQPTAPADLMDPQQGIAARRIRLAYAVE…	561	T16_Unigene_BMK.20370	Yes	Amplified from TotalRNA	SNV, s_InDel	1 Normal NAM Domain and a Domain from DUF3682 superfamily	23	159	137	6.35e-17	NAM	pfam02365	cl03558	1	o534-556i	0.05215	67.25	-0.521	64.11	60396.9	4.87	Nuclear	3.205 *					TraesCS7D02G000200	chr7D|242065-245782|+
TaNAC047_7D.1	MN747220							T16_Unigene_BMK.20370	Yes			1 Normal NAM Domain and a Domain from DUF3682 superfamily	196	258	63	0.00756	DUF3682 superfamily	pfam12446	cl24042
TaNAC047_7D.2	KY461040	Normal		ATGACGACCACCGCGGCAGGGTCGGAGTCGTCGTCCTCGTCGACCACGGCGGCGGCGGCGGTGCTGCCGGTGGGGTTCCGGTTCCGTCCGACGGACGAGGAGCTGGTGCGGCACTACCTCAAGGCCAAGATCGCGGGGCGGGCGCACCCGGACCTGCTGGCGATCCCGGACGTGGACCTGGCGGCGGTGGAGCCGTGGGACCTGCCCGCCCGCTCCGTCATCAAGTCCGACGACCCCGAGTGGTTCTTCTTCGCCCGCCGCGACCGCCCCAAGTACCCCGGCAAGTCCTCCCGCTCCTGCCGCTCCACCGCCGCCGGCTACTGGAAGGCCACCGGCACCGACAAGCCCATCACGGCCGGCGGCGTGCCCGGCGGGGAGGTGGTCGGCGTGAAGAAGGCG…	606	MTTTAAGSESSSSSTTAAAAVLPVGFRFRPTDEELVRHYLKAKIAGRAHPDLLAIPDVDLAAVEPWDLPARSVIKSDDPEWFFFARRDRPKYPGKSSRSCRSTAAGYWKATGTDKPITAGGVPGGEVVGVKKALVFYQGRPPKGLKTNWIMQELMGRELGGQGLLQDLQGLERAQQVWRRLHGLHGVRHSRLQGRVGSGLI*	201	T16_Unigene_BMK.20370	Yes	RNA-Seq Assembly	SNV, s_InDel, Variable Splicing	1 Normal NAM Domain	23	153	131	1.59e-13	NAM	pfam02365	cl03558	0	o	0.12279	78.66	-0.386	46.88	21885	10.04	Mitochondrial	2.657 *					TraesCS7D02G000200	chr7D|242065-245782|+
TaNAC047_7D.3	MN747221	Normal		ATGACGACCACCGCGGCAGGGTCGGAGTCGTCGTCCTCGTCGACCACGGCGGCGGCGGCGGTGCTGCCGGTGGGGTTCCGGTTCCGTCCGACGGACGAGGAGCTGGTGCGGCACTACCTCAAGGCCAAGATCGCGGGGCGGGCGCACCCGGACCTGCTGGCGATCCCGGACGTGGACCTGGCGGCGGTGGAGCCGTGGGACCTGCCCGCCCGCTCCGTCATCAAGTCCGACGACCCCGAGTGGTTCTTCTTCGCCCGCCGCGACCGCCCCAAGTACCCCGGCAAGTCCTCCCGCTCCTGCCGCTCCACCGCCGCCGGATACTGGAAGGCCACCGGCAAGGACCGCCTCATCCGGGCGCCCGGCCCCGGCGGCTGCAGGGGGAAGGGCGCCCTCATCGGC…	1686	MTTTAAGSESSSSSTTAAAAVLPVGFRFRPTDEELVRHYLKAKIAGRAHPDLLAIPDVDLAAVEPWDLPARSVIKSDDPEWFFFARRDRPKYPGKSSRSCRSTAAGYWKATGKDRLIRAPGPGGCRGKGALIGVKKTLVFHRGRAPRGARTPWIMHEYTATDPNPQSQSQSQSQSAGPQNDSFVLYRLFNKQDEETPAPISGPPSTSPPANPPLQQADDTASASMVEDKASPSDSSQLTPTNATTDHSSTAHLPAAAGDAEQTADQEAAFTASLEQLPDIQLQAEQQRHDEFPIFNSPMRPYTDLPFVGNMGDEQEDFSMYLNNTIGEQDVQDMLLNPAGSTTAPLPFWSASSGSWTPYDLQDMGAAPWTQQQPTAPADLMDPQQGIAARRIRLAYAVE…	561	T16_Unigene_BMK.20370	Yes	Amplified from TotalRNA	SNV, s_InDel	1 Normal NAM Domain and a Domain from DUF3682 superfamily	23	159	137	6.35e-17	NAM	pfam02365	cl03558	1	o534-556i	0.05215	67.25	-0.52	64.61	60396.8	4.83	Nuclear	3.243 *					TraesCS7D02G000200	chr7D|242065-245782|+
TaNAC047_7D.3	MN747221							T16_Unigene_BMK.20370	Yes			1 Normal NAM Domain and a Domain from DUF3682 superfamily	196	258	63	0.00832	DUF3682 superfamily	pfam12446	cl24042
TaNAC047_7D.4	MN786421	Abnormal	1-180/240-1463	ATGACGACCACCGCGGCAGGGTCGGAGTCGTCGTCCTCGTCGACCACGGCGGCGGCGGCGGTGCTGCCGGTGGGGTTCCGGTTCCGTCCGACGGATACTGGAAGGCCACCGGCAAGGACCGCCTCATCCGGGCGCCCGGCCCCGGCGGCTGCAGGGGGAAGGGCGCCCTCATCGGCGTGAAGAAGACCCTGGTGTTCCACCGCGGCCGCGCCCCACGCGGCGCACGCACCCCGTGGATCATGCACGAGTACACCGCCACCGACCCAAACCCCCAGTCCCAGTCCCAATCCCAATCTCAATCTGCAGGCCCCCAAAATGATAGCTTTGTTCTGTACCGCCTGTTCAACAAGCAGGATGAAGAGACCCCGGCGCCCATTTCAGGACCCCCGTCCACGTCGC…	1463			T16_Unigene_BMK.20370	Yes	Amplified from TotalRNA	SNV, s_InDel, Variable Splicing																							TraesCS7D02G000200	chr7D|242065-245782|+	This sequence lacks a 223 bp sequence after 91/95 compared to the normal coding sequence.
TaNAC047_7D.5	MN786422	Abnormal	1-186/246->1492	ATGACGACCACCGCGGCAGGGTCGGAGTCGTCGTCCTCGTCGACCACGGCGGCGGCGGCGGTGCTGCCGGTGGGGTTCCGGTTCCGTCCGACGGACGAGGAGCTGGTGCGGCACTACCTCAAGGCCAAGATCGCGGGGCGCCCGGCCCCGGCGGCTGCAGGGGGAAGGGCGCCCTCATCGGCGTGAAGAAGACCCTGGTGTTCCACCGCGGCCGCGCCCCACGCGGCGCACGCACCCCGTGGATCATGCACGAGTACACCGCCACCGACCCAAACCCCCAGTCCCAGTCCCAATCCCAATCTCAATCTGCAGGCCCCCAAAATGATAGCTTTGTTCTGTACCGCCTGTTCAACAAGCAGGATGAAGAGACCCCGGCGCCCATTTCAGGACCCCCGTCCA…	1492			T16_Unigene_BMK.20370	Yes	Amplified from TotalRNA	SNV, s_InDel, Variable Splicing																							TraesCS7D02G000200	chr7D|242065-245782|+	This sequence lacks a 217 bp sequence after 135 or 140 compared to the normal coding sequence.
TaNAC047_7D.6	MN786423	Abnormal	1-213/134-1357	ATGACGACCACCGCGGCAGGGTCGGAGTCGTCGTCCTCGTCGACCACGGCGGCGGCGGCGGTGCTGCCGGTGGGGTTCCGGTTCCGTCCGACGGACGAGGAGCTGGTGCGGCACTACCTCAAGGCCGTGGATCATGCACGAGTACACCGCCACCGACCCAAACCCCCAGTCCCAGTCCCAATCCCAATCTCAATCTGCAGGCCCCCAAAATGATAGCTTTGTTCTGTACCGCCTGTTCAACAAGCAGGATGAAGAGACCCCGGCGCCCATTTCAGGACCCCCGTCCACGTCGCCTCCAGCCAATCCGCCGCTACAGCAAGCCGACGACACGGCCAGCGCCTCCATGGTGGAAGACAAGGCCTCGCCATCTGATTCGAGCCAGCTGACCCCGACCAATAC…	1357			T16_Unigene_BMK.20370	Yes	Amplified from TotalRNA	SNV, s_InDel, Variable Splicing																							TraesCS7D02G000200	chr7D|242065-245782|+	This sequence lacks the 329 bp sequence after 124 or 126 compared to the normal coding sequence.
TaNAC047_7D.7	MN786424	Abnormal	1-498/419-1642	ATGACGACCACCGCGGCAGGGTCGGAGTCGTCGTCCTCGTCGACCACGGCGGCGGCGGCGGTGCTGCCGGTGGGGTTCCGGTTCCGTCCGACGGACGAGGAGCTGGTGCGGCACTACCTCAAGGCCAAGATCGCGGGGCGGGCGCACCCGGACCTGCTGGCGATCCCGGACGTGGACCTGGCGGCGGTGGAGCCGTGGGACCTGCCCGCCCGCTCCGTCATCAAGTCCGACGACCCCGAGTGGTTCTTCTTCGCCCGCCGCGACCGCCCCAAGTACCCCGGCAAGTCCTCCCGCTCCTGCCGCTCCACCGCCGCCGGATACTGGAAGGCCACCGGCAAGGACCGCCCTCATCGGCGTGAAGAAGACCCTGGTGTTCCACCGCGGCCGCGCCCCACGCGG…	1642			T16_Unigene_BMK.20370	Yes	Amplified from TotalRNA	SNV, s_InDel, Variable Splicing																							TraesCS7D02G000200	chr7D|242065-245782|+	This sequence lacks a 42 bp sequence after 342 or 346 compared to the normal coding sequence.
TaNAC047_7D.8	MN786425	Abnormal	1-255/315-1538	ATGACGACCACCGCGGCAGGGTCGGAGTCGTCGTCCTCGTCGACCACGGCGGCGGCGGCGGTGCTGCCGGTGGGGTTCCGGTTCCGTCCGACGGACGAGGAGCTGGTGCGGCACTACCTCAAGGCCAAGATCGCGGGGCGGGCGCACCCGGACCTGCTGGCGATCCCGGATACTGGAAGGCCACCGGCAAGGACCGCCTCATCCGGGCGCCCGGCCCCGGCGGCTGCAGGGGGAAGGGCGCCCTCATCGGCGTGAAGAAGACCCTGGTGTTCCACCGCGGCCGCGCCCCACGCGGCGCACGCACCCCGTGGATCATGCACGAGTACACCGCCACCGACCCAAACCCCCAGTCCCAGTCCCAATCCCAATCTCAATCTGCAGGCCCCCAAAATGATAGCT…	1538			T16_Unigene_BMK.20370	Yes	Amplified from TotalRNA	SNV, s_InDel, Variable Splicing																							TraesCS7D02G000200	chr7D|242065-245782|+	This sequence lacks a 148 bp sequence after 165 or 170 compared to the normal coding sequence.
TaNAC047_7D.9	MN786433	Abnormal	1-255/315-917/866-1462	ATGACGACCACCGCGGCAGGGTCGGAGTCGTCGTCCTCGTCGACCACGGCGGCGGCGGCGGTGCTGCCGGTGGGGTTCCGGTTCCGTCCGACGGACGAGGAGCTGGTGCGGCACTACCTCAAGGCCAAGATCGCGGGGCGGGCGCACCCGGACCTGCTGGCGATCCCGGATACTGGAAGGCCACCGGCAAGGACCGCCTCATCCGGGCGCCCGGCCCCGGCGGCTGCAGGGGGAAGGGCGCCCTCATCGGCGTGAAGAAGACCCTGGTGTTCCACCGCGGCCGCGCCCCACGCGGCGCACGCACCCCGTGGATCATGCACGAGTACACCGCCACCGACCCAAACCCCCAGTCCCAGTCCCAATCCCAATCTCAATCTGCAGGCCCCCAAAATGATAGCT…	1462			T16_Unigene_BMK.20370	Yes	Amplified from TotalRNA	SNV, s_InDel, Variable Splicing																							TraesCS7D02G000200	chr7D|242065-245782|+	This sequence lacks a 148 bp sequence after 165 or 170 compared to the normal coding sequence; additionally, after 831, a 76 bp intron (GT-AG) is found in the normal coding sequence.
TaNAC053_6A	IWGS	Normal		ATGAGCTCGTCGTCTCCGCCCGCGGCGGCCGAGGAGGTGCCGATGGCGCCGGGCTTCCGCTTCCACCCGACGGACGAGGAGCTGGTCTCCTACTACCTGCGCCGCCGCGTCCTCGGCCGGCGCCTCCGGATCGACGCCATCGCCGAGGTCGACCTCTACCGGCTCGAGCCCTGGGACCTGCCGCCGCTCTCGCGCATCCGCAGCCGCGACGCGCAGTGGTACTTCTTCGCGCGCCTCGACCGCAAGGTGGCCGGCGCCGGCGCCGGCGGCCGCGGGGGCCCCGGCAACCGCACCAACCGCGCCACGCCGCGCGGCTACTGGAAGACCACGGGCAAGGACCGCGAGGTGTTCCACCGCGGCCGCGCCGTGGGGATGAAGAAGACCCTCGTCTTCCACGCC…	1935	MSSSSPPAAAEEVPMAPGFRFHPTDEELVSYYLRRRVLGRRLRIDAIAEVDLYRLEPWDLPPLSRIRSRDAQWYFFARLDRKVAGAGAGGRGGPGNRTNRATPRGYWKTTGKDREVFHRGRAVGMKKTLVFHAGRAPKGDRTNWVMHEYRLLDNDGPQDMHVVCRIFQKVGSGPQNGAQYGAPYMEEEWENEDDAIENTPTSGTSTEMLAITDTASAESNVEDEHIFSGINERVQTPEVLIPQEIAPLQAIAPPQAQDFNGTGMVSYADGDVPLDEILQEPVSDVSADNTGEPEEQSPLDDHFSLADLSGCPNQDDGYVCQAGPIMFSDPSNGDQAYYPMRTYGNRNHAYRALSAEEFSDTGNGTNAYSGQQQACPSDDQNLYSGLQQACPSDEQNLYL…	644	T10_Unigene_BMK.5408	Yes	RNA-Seq Assembly & IWGS		1 Normal NAM Domain	16	151	136	2.75e-15	NAM	pfam02365	cl03558	1	o621-643i	0.00052	64.88	-0.57	43.03	70669.9	4.5	Nuclear	2.639 *					TraesCS6A02G406700	chr6A|611856943-611861487|-
TaNAC053_6D	IWGS	Normal		ATGGCCGGCTCGCCGCCGCCAGCAGAGGAGGTGCCGATGGCGCCGGGCTTCCGCTTCCACCCGACGGACGAGGAGCTGGTCTCCTACTACCTGCGCCGCCGCGTCCTCGGCCGCCGCCTCCGGATCGACGCCATCGCCGAGGTCGACCTCTACCGGCTCGAGCCCTGGGACCTGCCGCCGCTCTCGCGCATCCGCAGCCGCGACGCGCAGTGGTACTTCTTCGCGCGCCTCGACCGCAAGGTGGCCGGCGCCGGCGCCGGCGGCCGCGGGGGCCCCGGCAACCGCACCAACCGCGCCACCCCGCGCGGGTACTGGAAGACCACCGGCAAGGACCGCGAGGTGTTCCACCGCGGCCGCGCCGTCGGCATGAAGAAGACCCTCGTCTTCCACGCCGGCCGC…	1929	MAGSPPPAEEVPMAPGFRFHPTDEELVSYYLRRRVLGRRLRIDAIAEVDLYRLEPWDLPPLSRIRSRDAQWYFFARLDRKVAGAGAGGRGGPGNRTNRATPRGYWKTTGKDREVFHRGRAVGMKKTLVFHAGRAPKGDRTNWVMHEYRLLDNDGPQDMHVVCRIFQKVGSGPQNGAQYGAPYMEEEWEDEDDAIENTPTSGTSTEMLAITDTASAESNVEDEHIFSGINELVQTPEVLIPQEIAPLQAIAPPQAQDFNETGMVSHADGDVPLDEILQEPVSDVSVDNTGEREEQSPLDDHFSLADLSGCPNQDDGYVRQAGPIMFSDPSNGDQAYYPMRTYGNRNHAYRALSAEEFSDTGNGTNAYSGQQQACPSDDQNLYSGLQQACPSDEQNLYLPT…	642	T10_Unigene_BMK.5408	Yes	RNA-Seq Assembly & IWGS		1 Normal NAM Domain	14	149	136	2.56e-15	NAM	pfam02365	cl03558	1	o619-641i	0.00021	66.59	-0.563	41.1	70460.7	4.51	Nuclear	2.580 *					TraesCS6D02G390200	chr6D|465209318-465213805|-
TaNAC062_2B	KY461041	Normal		ATGGTCGTTGATCCAGTTCTCAAGGGATTTGACCTCAACATCGCGGCAGTAGATGAGTCAAGCCCTTTGGAAGGAATCGGCCTTGGCCTGTATGCGACTGAGTTCATCCACAAGTACCTCAGATTCAATCCCACGGACCAGGAGCTGATGGAGTGGCTCGAGGCCAAGGTGAGGGATGGAGGCGCGAGATCTGAACCTCTGATTGATAAATTCATACCCACCATAGAGGTCGAGTACGGCTACCCCCATCCTCAGCAACTTCCAGGTGTGACGATGGACGGCACGATCAAGCATTTTTTCTGCCGTCCGAGGGCGTTCGAGAGTGGACGGAGGAAACATCGGAAGATAAAGGCGGAGCGCAACGATCGTACCGCATGGCACAAGACCGGCAAAAGCATG…	645	MVVDPVLKGFDLNIAAVDESSPLEGIGLGLYATEFIHKYLRFNPTDQELMEWLEAKVRDGGARSEPLIDKFIPTIEVEYGYPHPQQLPGVTMDGTIKHFFCRPRAFESGRRKHRKIKAERNDRTAWHKTGKSMALKANGRLTGWKNILVLYTNTRKTNWVMHEYRLSDVEDEEGGELVLCKIFYQTGEPKRRSVLRTQENKCPTCGCGCGGMDV*	214	T13_Unigene_BMK.49604	Yes	Amplified from TotalRNA		1 Normal NAM Domain	57	166	110	4.3e-21	NAM	pfam02365	cl03558	0	o	0.01768	73.32	-0.558	46.41	24407	8.48	Cytoplasmic	1.980 *	Nuclear	1.392 *			TraesCS2B02G376900	chr2B|539706887-539708722|-
TaNAC068_2A	MN747228	Normal		ATGTGTCCTCCACTTGGTACACCAACAGAAATGGACTACAGTATCAGTGATTCTTGGAGCGATGAAGAACTTGTGCGATTCTTGGCAGAGAGGAAGGCCGACGACTCCCTGCCAGAGAACGTGCTTGTGGGCATGGACCTTTCTCTCATTCATCCACAGGACTCCTCTCCTGGGAACATATGGTACCTGAACCAGTCAGATGATCAGCAGCCCTATGGGAATGGCGAGTCAGATATTAGAAAGGCAAAAGGTGGATACTGGAAGTGCATAGATGTTCTCAGAATACCAACAAGTAAATCTACTGCTGGTGTGAAATTTAGTCTGGAGTTTTATGAAGGCGAAGCACCATCTGGTAAGAGAACTCAGTGGTTGATGCATGAATATCAGGTAGAACAGAAT…	1179	MCPPLGTPTEMDYSISDSWSDEELVRFLAERKADDSLPENVLVGMDLSLIHPQDSSPGNIWYLNQSDDQQPYGNGESDIRKAKGGYWKCIDVLRIPTSKSTAGVKFSLEFYEGEAPSGKRTQWLMHEYQVEQNDEANVPQEYKSLCTILMQGSKKLDTEDELLSLSTNAPNDHLESYLQYLADMEEQNVAVNSKIVSSSQQNSSSREGKDIYEDYNAADGVDFVNALANEDYIEMKDLLSSDGSASTSEFSSRRSEEYFDSDALLRELLNDQNTTREIHQDCNHNIAGPTKSDCVVISPPEQGLVHNHDNGAMVAGTSLEKAASDSERDQHSSDQCLDHHPPASSCSQNSHVEQSHSNSSSSSHGSTTSPQRSRSIGKLGKIGKKYCCLGSF*	392	T16_Unigene_BMK.20100	Yes	Amplified from TotalRNA		1 Normal NAM Domain	18	130	113	1.6e-10	NAM	pfam02365	cl03558	0	o	0.00178	64.69	-0.786	55.98	43332.2	4.62	Nuclear	4.004 *					TraesCS2A02G053500	chr2A|21531553-21535195|-
TaNAC068_2B	MN747229	Normal		ATGTGTCCTCCACTTGGTACACCAACAGAAATGAACTACAGTATCAGTGATTCTTGGAGCGATGAGGAACTTGTGCGATTCTTAGCAGAGAGGAAGGCCGAGGACTCCCTGCCAGAGAACGTACTTGTGGGCATGGACCTTACTCTCATTCATCCACTCGACTCCTCCCCTGGGAACATATGGTACCTGAACCAGTCAGATGATCAGCAGCCCTATGGCAATGGCGAGTCAGATATTAGAAAGGCAAAAGGTGGATACTGGAAGTGCATAGATGTTCTCAGAATACCAACAAGTAAATCTACTGCTGGTGTGAAATTTAGTCTGGAGTTTTATGAAGGCGAAGCACCATCTGGTAAGAGAACACAGTGGTTGATGCATGAATATCAGGTAGAACAGAAT…	1179	MCPPLGTPTEMNYSISDSWSDEELVRFLAERKAEDSLPENVLVGMDLTLIHPLDSSPGNIWYLNQSDDQQPYGNGESDIRKAKGGYWKCIDVLRIPTSKSTAGVKFSLEFYEGEAPSGKRTQWLMHEYQVEQNDEAKVPQEYKSLCTIFMQGSKKLNTEDELLSLSTNAPNDHLESYLQYLADMEEQNVAVNSKIVSSSQQNSCSREGKDIYEDYSTADGVDFVNALANEDYIEMKDLLSSDGSASTSEFSSRRSEEYFDSDALLRELLNDQNTTREIHQDCNHNIAGPTKSDCVVISPPEQGLVHNHDNRAMVAGTSLEKAASDSERDQHSNEQCLDPHPPASSCSSNSHVEQSHSNSSSSSHGSTTSPQRNRSISKLGKIGKKYCCLGSF*	392	T16_Unigene_BMK.20100	Yes	Amplified from TotalRNA		1 Normal NAM Domain	18	130	113	2.6e-10	NAM	pfam02365	cl03558	0	o	0.00178	64.44	-0.776	54.53	43526.6	4.72	Nuclear	4.151 *					TraesCS2B02G067400	chr2B|34062375-34066465|-
TaNAC068_6D.1	KY461043	Normal		ATGCTGAAACCGGTCATCTGCGCCAGGACAAGCATGTATCCTCCACTTGCTAGGTCAACATTACTAAACTCCAGTATCAGTGATTCTTGGAGCGATGAGGAACTTGTGCTATTCTTGGTAGAGAGAAAGGAAGGGAACTCCCTGCCAGAGAACGTATTGTCGACATGGACGTTTCTCTTGTTGATCCACCAATCTCCTCCCCTGGGAAACATATGGTACCTGAACTGGTCAGATGACCAGCAGTCCTATTGCAATGGTGAAAGGGCCAATATTAGGAAGACAAAAAAGGGATACTGGAAGTGCATAGATGCTATCAGAATACCAACTAGCACATCTATTGTTGGTGTGAAATTTAATCTGGAGTTTTATGAAGGCGAACCACCATCTGGTAAGAGAACT…	687	MLKPVICARTSMYPPLARSTLLNSSISDSWSDEELVLFLVERKEGNSLPENVLSTWTFLLLIHQSPPLGNIWYLNWSDDQQSYCNGERANIRKTKKGYWKCIDAIRIPTSTSIVGVKFNLEFYEGEPPSGKRTQWVMHEYQLEQNDEANVPQSLRTIFLQGNKKLNTEDGLVTLSSNCPYDCMESEMEEWNTATNSQVVDERSSDVKDISTRSRDMKKAFKGFIFTSQ*	228	T16_Unigene_BMK.20100	Yes	RNA-Seq Assembly	SNV, s_InDel	1 Normal NAM Domain	29	142	114	3.3e-10	NAM	pfam02365	cl03558	0	o	0.099	74.78	-0.559	51.11	26182.5	5.23	Nuclear	2.587 *					TraesCS6D02G140200	chr6D|109894652-109897506|-
TaNAC068_6D.2	MN786426	Abnormal	1-237/410-688	ATGCTGAAACCGGTCATCTGCGCCAGGACAAGCATGTATCCTCCACTTGCTAGGTCAACATTACTAAACTCCAGTATCAGTGATTCTTGGAGCGATGAGGAACTTGTGCTATTCTTGGTAGAGAGAAAGGAAGGGAACTCCCTGCCAGAGAACGTAGTTGTCGACATGGACGTTTCTCTTGTTGATCCACCAATCTCCTCCCCTGGGAAACATATGGTACCTGAACTGGTCAGATGACCAGCAGTCCTATTGCAATGGTGAAAGGGCCAATATTAGGAAGACAAAAAAGGGATACTGGAAGTGCATAGATGCTATCAGAATACCAACTAGCACATCTATTGTTGGTGTGAAATTTAATCTGGAGTTTTATGAAGGCGAACCACCATCTGGTAAGAGAAC…	688			T16_Unigene_BMK.20100	Yes	Amplified from TotalRNA	SNV, s_InDel																							TraesCS6D02G140200	chr6D|109894652-109897506|-	Compared to KY461043.1, this sequence inserts 1 base G at position 157.
TaNAC068_6D.3	MN786427	Abnormal	1-237/410-664	ATGCTGAAACCGGTCATCTGCGCCAGGACAAGCATGTATCCTCCACTTGCTAGGTCAACATTACTAAACTCCAGTATCAGTGATTCTTGGAGCGATGAGGAACTTGTGCTATTCTTGGTAGAGAGAAAGGAAGGGAACTCCCTGCCAGAGAACGTAGTTGTCGACATGGACGTTTCTCTTGTTGATCCACCAATCTCCTCCCCTGGGAAACATATGGTACCTGAACTGGTCAGATGACCAGCAGTCCTATTGCAATGGTGAAAGGGCCAATATTAGGAAGACAAAAAAGGGATACTGGAAGTGCATAGATGCTATCAGAATACCAACTAGCACATCTATTGTTGGTGTGAAATTTAATCTGGAGTTTTATGAAGGCGAACCACCATCTGGTAAGAGAAC…	664			T16_Unigene_BMK.20100	Yes	Amplified from TotalRNA	SNV, s_InDel/Variable Splicing																							TraesCS6D02G140200	chr6D|109894652-109897506|-	Compared to KY461043.1, this sequence inserts 1 base G at position 157; another 2 base is deleted after 336 or 337.
TaNAC068_6D.4	MN786428	Abnormal	1-237/309-686	ATGCTGAAACCGGTCATCTGCGCCAGGACAAGCATGTATCCTCCACTTGCTAGGTCAACATTACTAAACTCCAGTATCAGTGATTCTTGGAGCGATGAGGAACTTGTGCTATTCTTGGTAGAGAGAAAGGAAGGGAACTCCCTGCCAGAGAACGTAGTTGTCGACATGGACGTTTCTCTTGTTGATCCACCAATCTCCTCCCCTGGGAAACATATGGTACCTGAACTGGTCAGATGACCAGCAGTCCTATTGCAATGGTGAAAGGGCCAATATTAGGAAGACAAAAAAGGGATACTGGAAGTGCATAGATGCTATCAGAATACCAACTAGCACATCTTGTTGGTGTGAAATTTAATCTGGAGTTTTATGAAGGCGAACCACCATCTGGTAAGAGAACTC…	686			T16_Unigene_BMK.20100	Yes	Amplified from TotalRNA	SNV, s_InDel																							TraesCS6D02G140200	chr6D|109894652-109897506|-	Compared with KY461043.1, this sequence inserts 1 base G at position 157; another 24 bp sequence is deleted after 454 or 457.
TaNAC071_4B.1	MN747224	Normal		ATGGACCACGGCTTCGACGGCGCTCTCCAGCTGCCCCCGGGGTTCAGGTTCCACCCCACGGACGAGGAGCTGGTGATGTACTACCTGTGCCGCAAGTGCGGCGGCCTGCCCATCGCCGCGCCGGTGATCGCCGAGGTCGACCTGTACAAGTTCGAGCCGTGGAGGCTGCCGGAGAAGGCGGCGGGAGGCGGGCCGGACTCCAAGGAGTGGTACTTCTTCTCGCCGCGGGACCGCAAGTACCCCAACGGGTCGCGGCCGAACCGCGCCGCCGGGACCGGGTACTGGAAGGCCACGGGCGCCGACAAGCCCGTGGGGTCGCCGCGCCCCGTGGCCATCAAGAAGGCTCTCGTCTTCTACGCCGGCAAGCCCCCCAAGGGCGTCAAGACCAACTGGATCATG…	1005	MDHGFDGALQLPPGFRFHPTDEELVMYYLCRKCGGLPIAAPVIAEVDLYKFEPWRLPEKAAGGGPDSKEWYFFSPRDRKYPNGSRPNRAAGTGYWKATGADKPVGSPRPVAIKKALVFYAGKPPKGVKTNWIMHEYRLADVDRSAAARKKSNNALRLDDWVLCRIYNKKGVIERYDTPDSDVADVKPAPPPAAKIPRQGQYHAGPAMKVELSDYGFYQQPSPPATEMLCFDRSGSADRDSNSNHSMPRLHTDSSSSERALSSPSPDFPSDMDYAESQHAAGLAGGWPGDDWGGVIDDDGFVIDGSLIFDPPSPGAFARDAAAFGDMLTYLQKPF*	334	T16_Unigene_BMK.20982	Yes	Amplified from TotalRNA	SNV	1 Normal NAM Domain	12	138	127	5.27e-21	NAM	pfam02365	cl03558	0	o	0.006	58.83	-0.6	49.09	36665.1	6	Nuclear	1.692 *					TraesCS4B02G098200	chr4B|103054108-103056465|-
TaNAC071_4B.2	MN747225	Normal		ATGGACCACGGCTTCGACGGCGCTCTCCAGCTGCCCCCGGGGTTCAGGTTCCACCCCACGGACGAGGAGCTGGTGATGTACTACCTGTGCCGCAAGTGCGGCGGCCTGCCCATCGCCGCGCCGGTGATCGCCGAGGTCGACCTGTACAAGTTCGAGCCGTGGAGGCTGCCGGAGAAGGCGGCGGGAGGCGGGCCGGACTCCAAGGAGTGGTACTTCTTCTCGCCGCGGGACCGCAAGTACCCCAACGGGTCGCGGCCGAACCGCGCCGCCGGGACCGGGTACTGGAAGGCCACGGGCGCCGACAAGCCCGTGGGGTCGCCGCGCCCCGTGGCCATCAAGAAGGCTCTCGTCTTCTACGCCGGCAAGCCCCCCAAGGGCGTCAAGACCAACTGGATCATG…	1005	MDHGFDGALQLPPGFRFHPTDEELVMYYLCRKCGGLPIAAPVIAEVDLYKFEPWRLPEKAAGGGPDSKEWYFFSPRDRKYPNGSRPNRAAGTGYWKATGADKPVGSPRPVAIKKALVFYAGKPPKGVKTNWIMHEYRLADVDRSAAARKKSNNALRLDDWVLCRIYNKKGVIERYDTPDSDVADVKPAPPPAAKIPRQGQYHAGPAMKVELSDYGFYQQPSPPATEMLCFDRSGSADRDSNSNHSMPRLHTDSSSSERALSSPSPDFPSDMDYAESQHAAGLAEGWPGDDWGGVIDDDGFVIDGSLIFDPPSPGAFARDAAAFGDMLTYLQKPF*	334	T16_Unigene_BMK.20982	Yes	Amplified from TotalRNA	SNV	1 Normal NAM Domain	12	138	127	5.49e-21	NAM	pfam02365	cl03558	0	o	0.006	58.83	-0.609	48.72	36737.2	5.84	Nuclear	1.647 *					TraesCS4B02G098200	chr4B|103054108-103056465|-
TaNAC071_4B.3	MN747227	Normal		ATGGACCACGGCTTCGACGGCGCTCTCCAGCTGCCCCCGGGGTTCAGGTTCCACCCCACGGACGAGGAGCTGGTGATGTACTACCTGTGCCGCAAGTGCGGCGGCCTGCCCATCGCCGCGCCGGTGATCGCCGAGGTCGACCTGTACAAGTTCGAGCCGTGGAGGCTGCCGGAGAAGGCGGCGGGAGGCGGGCCGGACTCCAAGGAGTGGTACTTCTTCTCGCCGCGGGACCGCAAGTACCCCAACGGGTCGCGGCCGAACCGCGCCGCCGGGACCGGGTACTGGAAGGCCACGGGCGCCGACAAGCCCGTGGGGTCGCCGCGCCCCGTGGCCATCAAGAAGGCTCTCGTCTTCTACGCCGGCAAGCCCCCCAAGGGCGTCAAGACCAACTGGATCATG…	1005	MDHGFDGALQLPPGFRFHPTDEELVMYYLCRKCGGLPIAAPVIAEVDLYKFEPWRLPEKAAGGGPDSKEWYFFSPRDRKYPNGSRPNRAAGTGYWKATGADKPVGSPRPVAIKKALVFYAGKPPKGVKTNWIMHEYRLADVDRSAAARKKSNNALRLDDWVLCRIYNKKGVIERYDTPDSDVADVKPAPPPAAKIPRQGQYHAGPAMKVELSDYGFYQQPSPPATEMLCFDRSGSADRDSNSNHSMPRLHTDSSSSERALSSPSPDFPSDMDYAESQHAAGLAEGWPGDDWGGVIDDDGFVIDGSLIFDPPSPGAFARDAAAFGDMLTYLQKPF*	334	T16_Unigene_BMK.20982	Yes	Amplified from TotalRNA	SNV	1 Normal NAM Domain	12	138	127	5.49e-21	NAM	pfam02365	cl03558	0	o	0.006	58.83	-0.609	48.72	36737.2	5.84	Nuclear	1.647 *					TraesCS4B02G098200	chr4B|103054108-103056465|-
TaNAC071_4D.1	MN747223	Normal		ATGGACCACGGCTTCGACGGCGCGCTCCAGCTGCCCCCGGGGTTCAGGTTCCACCCCACGGACGAGGAGCTGGTGATGTACTACCTGTGCCGCAAGTGCGGCGGCCTGCCCATCGCCGCGCCGGTGATCGCCGAGGTCGACCTGTACAAGTTCGAGCCGTGGCGGTTGCCGGAGAAGGCGGCGGGAGGAGGGCCGGACGCCAAGGAGTGGTACTTCTTCTCGCCGCGCGACCGCAAGTACCCCAACGGGTCGCGGCCGAACCGCGCCGCCGGGACTGGGTACTGGAAGGCCACGGGTGCCGACAAGCCCGTGGGGTCGCCCCGCCCCGTGGCCATCAAGAAGGCCCTCGTCTTCTACGCCGGCAAGCCCCCCAAGGGCGTCAAGACCAACTGGATCATG…	1008	MDHGFDGALQLPPGFRFHPTDEELVMYYLCRKCGGLPIAAPVIAEVDLYKFEPWRLPEKAAGGGPDAKEWYFFSPRDRKYPNGSRPNRAAGTGYWKATGADKPVGSPRPVAIKKALVFYAGKPPKGVKTNWIMHEYRLADVDRSAAARKKSNNALRLDDWVLCRIYNKKGVIERYDTADSDAADVKPAPAPAAKNSRPGQYHAAGPAMKVELSDYGFYQQPSPPATEMLCFDRSGSADRDSNSNHSMPRLHTDSSSSERALSSPSPDFPSDMDYAESQHAAGLAEGWPGDDWGGVIDDDGFVIDGSLIFDPPSPGAFARDAAAFGDMLTYLQKPF*	335	T16_Unigene_BMK.20982	Yes	Amplified from TotalRNA	SNV	1 Normal NAM Domain	12	138	127	2.11e-21	NAM	pfam02365	cl03558	0	o	0.00593	58.12	-0.597	49.14	36672	5.84	Nuclear	1.523 *	Chloroplast	1.189 *			TraesCS4D02G094400	chr4D|69677974-69680281|-
TaNAC071_4D.2	MN747222	Normal		ATGGACCACGGCTTCGACGGCGCGCTCCAGCTGCCCCCGGGGTTCAGGTTCCACCCCACGGACGAGGAGCTGGTGATGTACTACCTTTGCCGCAAGTGCGGCGGCCTGCCCATCGCCGCGCCGGTGATCGCCGAGGTCGACCTGTACAAGTTCGAGCCGTGGCGGTTGCCGGAGAAGGCGGCGGGAGGAGGGCCGGACGCCAAGGAGTGGTACTTCTTCTCGCCGCGCGACCGCAAGTACCCCAACGGGTCGCGGCCGAACCGCGCCGCCGGGACTGGGTACTGGAAGGCCACGGGTGCCGACAAGCCCGTGGGGTCGCCCCGCCCCGTGGCCATCAAGAAGGCCCTCGTCTTCTACGCCGGCAAGCCCCCCAAGGGCGTCAAGACCAACTGGATCATG…	672	MDHGFDGALQLPPGFRFHPTDEELVMYYLCRKCGGLPIAAPVIAEVDLYKFEPWRLPEKAAGGGPDAKEWYFFSPRDRKYPNGSRPNRAAGTGYWKATGADKPVGSPRPVAIKKALVFYAGKPPKGVKTNWIMHEYRLAGAADQNKRANDGSQSSEWVVCRVSMKSRARRSAAGGETTGDHQQEQPSPSPSSTSSCVTDHTCHAPDQEEVSSSTSHCQQHPTR*	223	T7_Unigene_BMK.50956	Yes	RNA-Seq Assembly	SNV, Variable Splicing	1 Normal NAM Domain	12	138	127	1.01e-22	NAM	pfam02365	cl03558	0	o	0.02402	48.21	-0.788	55.53	24488.4	8.86	Nuclear	2.489 *	Extracellular	1.793 *			TraesCS4D02G094400	chr4D|69677974-69680281|-
TaNAC071_4D.3	MN747226	Normal		ATGGACCACGGCTTCGACGGCGCTCTCCAGCTGCCCCCGGGGTTCAGGTTCCACCCCACGGACGAGGAGCTGGTGATGTACTACCTGTGCCGCAAGTGCGGCGGCCTGCCCATCGCCGCGCCGGTGATCGCCGAGGTCGACCTGTACAAGTTCGAGCCGTGGAGGCTGCCGGAGAAGGCGGCGGGAGGCGGGCCGGACTCCAAGGAGTGGTACTTCTTCTCGCCGCGGGACCGCAAGTACCCCAACGGGTCGCGGCCGAACCGCGCCGCCGGGACTGGGTACTGGAAGGCCACGGGTGCCGACAAGCCCGTGGGGTCGCCCCGCCCCGTGGCCATCAAGAAGGCCCTCGTCTTCTACGCCGGCAAGCCCCCCAAGGGCGTCAAGACCAACTGGATCATG…	1008	MDHGFDGALQLPPGFRFHPTDEELVMYYLCRKCGGLPIAAPVIAEVDLYKFEPWRLPEKAAGGGPDSKEWYFFSPRDRKYPNGSRPNRAAGTGYWKATGADKPVGSPRPVAIKKALVFYAGKPPKGVKTNWIMHEYRLADVDRSAAARKKSNNALRLDDWVLCRIYNKKGVIERYDTADSDAADVKPAPAPAAKNSRPGQYHAAGPAMKVELSDYGFYQQPSPPATEMLCFDRSGSADRDSNSNHSMPRLHTDSSSSERALSSPSPDFPSDMDYAESQHAAGLAEGWPGDDWGGVIDDDGFVIDGSLIFDPPSPGAFARDAAAFGDMLTYLQKPF*	335	T16_Unigene_BMK.20982	Yes	Amplified from TotalRNA	SNV	1 Normal NAM Domain	12	138	127	2.11e-21	NAM	pfam02365	cl03558	0	o	0.00593	57.82	-0.604	49.71	36688	5.84	Nuclear	1.578 *	Chloroplast	1.105 *			TraesCS4D02G094400	chr4D|69677974-69680281|-
TaNAC073_3A	MN747290	Normal		ATGGACAAGGGTCACCCAGGGTACTCCAAGTACATGATCGACGCTAAGCTCCAGGAGCAGGGGTTCTTTGCTTCCCAGCACTGCGCCAACTGCGGCCATGAGCTCCACCACAAGCCGAAGGACATGGTTGGGTTTCCTGCCGGTGTCAAATTCGATCCGACGGACCAGGAGCTGATTGAGCACCTTGAGTCCAAGGTGATGAAGAGAGCTCACTCCCTCATCGATGACTTCATACCCACCATTGAGGGAGAAGATGGCATTTGCTACACCCATCCAGAGAAACTCCCAGGTGTGACCAGAAATGGCCAGAGCAAACACTTTTTCCACAGACCATCAAAGGCCTACACCACAGGCACGAGGAAGAGGAGAAAGATCCACGCAGAGACTGAGTTATCCAAC…	966	MDKGHPGYSKYMIDAKLQEQGFFASQHCANCGHELHHKPKDMVGFPAGVKFDPTDQELIEHLESKVMKRAHSLIDDFIPTIEGEDGICYTHPEKLPGVTRNGQSKHFFHRPSKAYTTGTRKRRKIHAETELSNSKNGAETRWHKTGKTRPLMVGGQHKGCKKILVLYINFGKTRKAEKTNWVMHQYHLGDLEDEKEGELIVSKVFYQTQPRQTAAATTSTVLREPSTNGNMEVKMPKSMKIGLTDHAVAAAAAIQMQRQQQQLLKQGDEMKKGKEGQDQLQQKFDHRPAGLEGLIMACKSASTKEGTSTTQPEDEQWPYQY*	321	T13_Unigene_BMK.6625/T10_Unigene_BMK.13106	No	Amplified from TotalRNA		1 Normal NAM Domain	46	188	143	3.48e-07	NAM	pfam02365	cl03558	0	o	0.02491	57.48	-0.891	40.91	36286.2	9.05	Nuclear	3.490 *					TraesCS3A02G377700	chr3A|627702969-627705012|-
TaNAC073_3B.1	MN747289	Normal		ATGGACAAGGGTCACCCAGGGTACTTCAAGTCCATGATGGACGCTAAACTCCAGGAGCAGGGGTTCTTTGCTTCCCAGCACTGCGTCAACTGCGGCCATGAGCTCGACTACAAGCCGGACATGGTTGGGTTTCCTGCCGGTGTCAAGTTCGATCCGACGGACCAGGAGCTGATTGAGCACCTTGAGTCCAAGGTGATGAAGAGAGCTCACTCCCTCATCGATGACTTCATACCCACCATTGAGGGAGAAGATGGCATTTGCTACACCCATCCAGAGAAACTCCCAGGTGTGACAAGAAATGGCCAGAGCAAACACTTTTTCCACAGACCATCAAAGGCCTACACCACAGGCACGAGGAAGAGGAGAAAGATCCACGCAGAGAATGAGCTGTCCAACAGT…	963	MDKGHPGYFKSMMDAKLQEQGFFASQHCVNCGHELDYKPDMVGFPAGVKFDPTDQELIEHLESKVMKRAHSLIDDFIPTIEGEDGICYTHPEKLPGVTRNGQSKHFFHRPSKAYTTGTRKRRKIHAENELSNSKNGAETRWHKTGKTRPLMVDGRHKGCKKILVLYSNFGKARKPEKTNWVMHQYHLGDLEDEKEGELIVSKVFYQTQPRQSAAATTSTVLHEPSTNGDMEVKTPKSMKIGLADYAVVAAAAIQMQRQQQQMLKQGDEMNKGNEVQDQQQQKFDHRPAGLEGPIMACKSASTKEGTSTTQPEDVQWPYQY*	320	T13_Unigene_BMK.6625/T10_Unigene_BMK.13106	No	Amplified from TotalRNA	SNV, s_InDel	1 Normal NAM Domain	45	187	143	3.58e-07	NAM	pfam02365	cl03558	0	o	0.0162	54.88	-0.893	37.03	36223.9	8.42	Nuclear	3.533 *					TraesCS3B02G410500	chr3B|647244335-647257169|-
TaNAC073_3B.2	MN747288	Normal		ATGGACAAGGGTCACCCAGGGTACTTCAAGTCCATGATGGACGCTAAACTCCAGGAGCAGGGGTTCTTTGCTTCCCAGCACTGCGTCAACTGCGGCCATGAGCTCGACTACAAGCCGGACATGGTTGGGTTTCCTGCCGGTGTCAAGTTCGATCCGACGGACCAGGAGCTGATTGAGCACCTTGAGTCCAAGGTGATGAAGAGAGCTCACTCCCTCATCGATGACTTCATACCCACCATTGAGGGAGAAGATGGCATTTGCTACACCCATCCAGAGAAACTCCCAGGTGTGACAAGAAATGGCCAGAGCAAACACTTTTTCCACAGACCATCAAAGGCCTACACCACAGGCACGAGGAAGAGGAGAAAGATCCACGCAGAGAATGAGCTGTCCAACAGT…	963	MDKGHPGYFKSMMDAKLQEQGFFASQHCVNCGHELDYKPDMVGFPAGVKFDPTDQELIEHLESKVMKRAHSLIDDFIPTIEGEDGICYTHPEKLPGVTRNGQSKHFFHRPSKAYTTGTRKRRKIHAENELSNSKNGAETRWHKTGKTRPLMVDGRHKGCKKILVLYSNFGKARKPEQTNWVMHQYHLGDLEDEKEGELIVSKVFYQTQPRQSAAATTSTVLHEPSTNGDMEVKTPKSMKIGLADYAVVAAAAIQMQRQQQQMLKQGDEMNKGNEVQDQQQQKFDHRPAGLEGPIMACKSASTKEGTSTTQPEDVQWPYQY*	320	T13_Unigene_BMK.6625/T10_Unigene_BMK.13106	No	Amplified from TotalRNA	SNV, s_InDel	1 Normal NAM Domain	45	187	143	7.4e-07	NAM	pfam02365	cl03558	0	o	0.0162	54.88	-0.892	37.63	36223.9	8.15	Nuclear	3.663 *					TraesCS3B02G410500	chr3B|647244335-647257169|-
TaNAC073_3B.3	MN747291	Normal		ATGGACAAGGGTCACCCAGGGTACTTCAAGTCCATGATGGACGCTAAACTCCAGGAGCAGGGGTTCTTTGCTTCCCAGCACTGCGTCAACTGCGGCCATGAGCTCGACTACAAGCCGAAGGACATGGTTGGGTTTCCTGCCGGTGTCAAGTTCGATCCGACGGACCAGGAGCTGATTGAGCACCTTGAGTCCAAGGTGATGAAGAGAGCTCACTCCCTCATCGATGACTTCATACCCACCATTGAGGGAGAAGATGGCATTTGCTACACCCATCCAGAGAAACTCCCAGGTGTGACAAGAAATGGCCAGAGCAAACACTTTTTCCACAGACCATCAAAGGCCTACACCACAGGCACGAGGAAGAGGAGAAAGATCCACGCAGAGAATGAGCTGTCCAAC…	966	MDKGHPGYFKSMMDAKLQEQGFFASQHCVNCGHELDYKPKDMVGFPAGVKFDPTDQELIEHLESKVMKRAHSLIDDFIPTIEGEDGICYTHPEKLPGVTRNGQSKHFFHRPSKAYTTGTRKRRKIHAENELSNSKNGAETRWHKTGKTRPLMVDGRHKGCKKILVLYSNFGKARKPEKTNWVMHQYHLGDLEDEKEGELIVSKVFYQTQPRQSAAATTSTVLHEPSTNGDMEVKTPKSMKIGLADYAVVAAAAIQMQRQQQQMLKQGDEMNKGNEVQDQQQQKFDHRPAGLEGPIMACKSASTKEGTSTTQPEDVQWPYQY*	321	T13_Unigene_BMK.6625/T10_Unigene_BMK.13106	No	Amplified from TotalRNA	SNV, s_InDel	1 Normal NAM Domain	46	188	143	3.7e-07	NAM	pfam02365	cl03558	0	o	0.016	54.7	-0.902	37.18	36352.1	8.6	Nuclear	3.527 *					TraesCS3B02G410500	chr3B|647244335-647257169|-
TaNAC073_3B.4	MN786442	Abnormal	1-309/622-1134	ATGGACAAGGGTCACCCAGGGTACTTCAAGTCCATGATGGACGCTAAACTCCAGGAGCAGGGGTTCTTTGCTTCCCAGCACTGCGTCAACTGCGGCCATGAGCTCGACTACAAGCCGAAGGACATGGTTGGGTTTCCTGCCGGTGTCAAGTTCGATCCGACGGACCAGGAGCTGATTGAGCACCTTGAGTCCAAGGTGATGAAGAGAGCTCACTCCCTCATCGATGACTTCATACCCACCATTGAGGGAGAAGATGGCATTTGCTACACCCATCCAGAGAAACTCCCAGGTGAGAATCGAGATCCATAGACATACAGTACGTACAAAAAATGATCCATTCAATGTTTTGGTTGAATCAATAACTACAAGTACCTATTCTCCTATAACTTGAATTATGAT…	1134			T13_Unigene_BMK.6625/T10_Unigene_BMK.13106	No	Amplified from TotalRNA	SNV, s_InDel, Variable Splicing																							TraesCS3B02G410500	chr3B|647244335-647257169|-	This sequence 290-457 is an inserted intron (GT-AG) compared to the normal coding sequence.
TaNAC073_3B.5	MN747292	Normal		ATGGACAAGGGTCACCCAGGGTACTTCAAGTCCATGATGGACGCTAAACTCCAGGAGCAGGGGTTCTTTGCTTCCCAGCACTGCGTCAACTGCGGCCATGAGCTCGACTACAAGCCGAAGGACATGGTTGGGTTTCCTGCCGGTGTCAAGTTCGATCCGACGGACCAGGAGCTGATTGAGCACCTTGAGTCCAAGGTGATGAAGAGAGCTCACTCCCTCATCGATGACTTCATACCCACCATTGAGGGAGAAGATGGCATTTGCTACACCCATCCAGAGAAACTCCCAGGTGTGACAAGAAATGGCCAGAGCAAACACTTTTTCCACAGACCATCAAAGGCCTACACCACAGGCACGAGGAAGAGGAGAAAGATCCACGCAGAGAATGAGCTGTCCAAC…	951	MDKGHPGYFKSMMDAKLQEQGFFASQHCVNCGHELDYKPKDMVGFPAGVKFDPTDQELIEHLESKVMKRAHSLIDDFIPTIEGEDGICYTHPEKLPGVTRNGQSKHFFHRPSKAYTTGTRKRRKIHAENELSNSKNGAETRWHKTGKTRPLMVDGRHKGCKKILVLYSNFGKARKPEKTNWVMHQYHLGDLEDEKEGELIVSKVFYQTQPRQSAAATTSTVLHEPSTNGDMEVKTPKSMKIGLADYAVVAAAAIQMQRQQQQMLKQGDEMNKGNEVQDQQQQKFDHRPAGLEGPIMACKSASTKEVSFLIKGLVKF*	316	T13_Unigene_BMK.6625/T10_Unigene_BMK.13106	No	Amplified from TotalRNA	SNV, s_InDel, Variable Splicing	1 Normal NAM Domain	46	188	143	4.83e-07	NAM	pfam02365	cl03558	0	o	0.01716	60.19	-0.789	35.96	35702.7	9.06	Nuclear	3.155 *					TraesCS3B02G410500	chr3B|647244335-647257169|-
TaNAC073_3B.6	MN786412	Normal		ATGGACAAGGGTCACCCAGGGTACTTCAAGTCCATGATGGACGCTAAACTCCAGGAGCAGGGGTTCTTTGCTTCCCAGCACTGCGTCAACTGCGGCCATGAGCTCGACTACAAGCCGAAGGACATGGTTGGGTTTCCTGCCGGTGTCAAGTTCGATCCGACGGACCAGGAGCTGATTGAGCACCTTGAGTCCAAGGTGATGAAGAGAGCTCACTCCCTCATCGATGACTTCATACCCACCATTGAGGGAGAAGATGGCATTTGCTACACCCATCCAGAGAAACTCCCAGGTGTGACAAGAAATGGCCAGAGCAAACACTTTTTCCACAGACCATCAAAGGCCTACACCACAGGCACGAGGAAGAGGAGAAAGATCCACGCAGAGAATGAGCTGTCCAAC…	837	MDKGHPGYFKSMMDAKLQEQGFFASQHCVNCGHELDYKPKDMVGFPAGVKFDPTDQELIEHLESKVMKRAHSLIDDFIPTIEGEDGICYTHPEKLPGVTRNGQSKHFFHRPSKAYTTGTRKRRKIHAENELSNSKNGAETRWHKTGKTRPLMVDGRHKGCKKILVLYSNFGKARKPEKTNWVMHQYHLGDLEDEKEGELIVSKVFYQTQPRQSAAATTSTVLHEPSTNGDMEVKTPKSMKIGLADYAVVAAAAIQMQRQQQQMLKQGDEVTYLDEQGK*	278	T13_Unigene_BMK.6625/T10_Unigene_BMK.13106	No	Amplified from TotalRNA	SNV, s_InDel, Variable Splicing	1 Normal NAM Domain	46	188	143	9.53e-07	NAM	pfam02365	cl03558	0	o	0.02677	59.64	-0.828	33.43	31519.8	8.83	Nuclear	2.976 *					TraesCS3B02G410500	chr3B|647244335-647257169|-	Compared with the normal coding sequence of TaNAC073, the 808-820 sequence with a length of 13bp is the inserted intron (GT-AG), resulting in premature termination.
TaNAC074_5D	MN747293	Normal		ATGGCGCCGGTTGGTCTCCCCCCAGGCTTTAGGTTTCATCCAACTGATGAGGAGCTTGTGAACTATTACCTCAAGAGGAAGGTCCATGGCCAGAGCATCGAACTCGACATCATCCCAGAGGTAGACCTCTACAAGTGTGAGCCTTGGGAGCTAGCAGAGAAATCGTTCCTGCCCAGTAGAGACCCTGAGTGGTACTTCTTTGGGCCAAGGGATAGGAAGTATCCAAATGGATGCCGGACGAACCGAGCAACTCGGGCAGGATACTGGAAATCGACCGGCAAAGATCGATCCATCAACTACCAGAAGAGGTCAATCGGTATGAAGAAGACATTAGTCTTCTACCAAGGCCGAGCTCCTCAGGGGATCAGGAGCAACTGGGTCATGCATGAGTACCGCATC…	654	MAPVGLPPGFRFHPTDEELVNYYLKRKVHGQSIELDIIPEVDLYKCEPWELAEKSFLPSRDPEWYFFGPRDRKYPNGCRTNRATRAGYWKSTGKDRSINYQKRSIGMKKTLVFYQGRAPQGIRSNWVMHEYRIEESECNNTMGVQDSYALCRVFKKNVPAGEFEKQGECSSSQAKANQEQVTDFEDAGESSTANENDKDNSWMQFIVEDLWCSNKTK*	217	T16_Unigene_BMK.78761	No	Amplified from TotalRNA		1 Normal NAM Domain	7	133	127	1.98e-23	NAM	pfam02365	cl03558	0	o	0.00399	52.12	-0.927	52.67	25195.2	6.35	Nuclear	2.231 *					TraesCS5D02G360800	chr5D|440369907-440372890|+
TaNAC078_1B.1	MN747230	Normal		ATGGGCACCATGACTCTGCCGCCCGGCTTCAGGTTCCACCCCACAGACGACGAGCTCGTCGGCTACTACCTCAAGCGGAGGGTCGACAACCTCAAGATCGAGCTCGAGGTCATCCCCGTCATCGACCTATACAAGTGCGAGCCATGGGAGTTGCCAGAGAAGTCGTTCCTGCCCAAGAGGGACCTGGAGTGGTTCTTCTTCGTGCCGCGGGACCGCAAGTACCCCAACGGGTCGCGGACCAACCGGGCCACCACCACGGGGTACTGGAAGGCCACCGGCAAGGACCGCAAGGTGTCGTGCGACGGCGGCGCCGTCTGCGGCGTCAGGAAGACGCTGGTGTTCTACAAGGGCCGGGCCCCCGGCGGCGAGCGCACCGACTGGGTCATGCACGAGTACCGC…	1002	MGTMTLPPGFRFHPTDDELVGYYLKRRVDNLKIELEVIPVIDLYKCEPWELPEKSFLPKRDLEWFFFVPRDRKYPNGSRTNRATTTGYWKATGKDRKVSCDGGAVCGVRKTLVFYKGRAPGGERTDWVMHEYRLCQDLLHGASNFIGAYALCRVIKRTEAGLLHGDAVAKAKPGHQQMTKVGSSSSLVTTDQQLSSLTPSPPRLDIVGNAFQLHSSPSPLYGGEVMSGMGAPLGFPQQDAAGTFFIDGDLAGAGETTQAHMPFFDDMGVVSDHELRWDTLPLCTNNTFSSTAGAAELWNPAAPNAAAPMLCREASDDLAAFFSSLDENNMVVY*	333	T19_Unigene_BMK.70157/70160	Yes	Amplified from TotalRNA	SNV	1 Normal NAM Domain	7	134	128	4.1e-22	NAM	pfam02365	cl03558	0	o	0.0024	70.63	-0.305	38.96	36597.5	5.78	Nuclear	1.570 *	Chloroplast	1.306 *			TraesCS1B02G192200	chr1B|344000927-344003380|+
TaNAC078_1B.2	MN747232	Normal		ATGGGCACCATGACTCTGCCGCCCGGCTTCAGGTTCCACCCCACAGACGACGAGCTCGTCGGCTACTACCTCAAGCGGAGGGTCGACAACCTCAAGATCGAGCTCGAGGTCATCCCCGTCATCGACCTATACAAGTGCGAGCCATGGGAGTTGCCAGAGAAGTCGTTCCTGCCCAAGAGGGACCTGGAGTGGTTCTTCTTCGTGCCGCGGGACCGCAAGTACCCCAACGGGTCGCGGACCAACCGGGCCACCACCACGGGGTACTGGAAGGCCACCGGCAAGGACCGCAAGGTGTCGTGCGACGGCGGCGCCGTCTGCGGCGTCAGGAAGACGCTGGTGTTCTACAAGGGCCGGGCCCCCGGCGGCGAGCGCACCGACTGGGTCATGCACGAGTACCGC…	1002	MGTMTLPPGFRFHPTDDELVGYYLKRRVDNLKIELEVIPVIDLYKCEPWELPEKSFLPKRDLEWFFFVPRDRKYPNGSRTNRATTTGYWKATGKDRKVSCDGGAVCGVRKTLVFYKGRAPGGERTDWVMHEYRLCQDLLHGASNFMGAYALCRVIKRTEAGLLHGDAVAKAKPGHQQMTKVGSSSSLVTTDQQLSSLTPSPPRLDIVGNAFQLHSSPSPLYGGEVMSGMGAPLGFPQQDAAGTFFIDGDLAGAGETTQAHMPFFDDMGVVSDHELRWDTLPLCTNNTFSSTAGAAELWNPAAPNAAAPMLCREASDDLAAFFSSLDENNMVVY*	333	T19_Unigene_BMK.70157/70160	Yes	Amplified from TotalRNA	SNV	1 Normal NAM Domain	7	134	128	4.23e-22	NAM	pfam02365	cl03558	0	o	0.00239	69.46	-0.312	38.96	36615.5	5.78	Nuclear	1.634 *	Chloroplast	1.267 *			TraesCS1B02G192200	chr1B|344000927-344003380|+
TaNAC078_1B.3	MN747233	Normal		ATGGGCACCATGATTTTGCCGCCCGGCTTCAGGTTCCACCCCACAGACGACGAGCTCGTCGGCTACTACCTCAAGCGGAGGGTCGACAACCTCAAGATCGAGCTCGAGGTCATCCCCGTCATCGACCTATACAAGTGCGAGCCATGGGAGTTGCCAGAGAAGTCGTTCCTGCCCAAGAGGGACCTGGAGTGGTTCTTCTTCGTGCCGCGGGACCGCAAGTACCCCAACGGGTCGCGGACCAACCGGGCCACCACCACGGGGTACTGGAAGGCCACCGGCAAGGACCGCAAGGTGTCGTGCGACGGCGGCGCCGTCTGCGGCGTCAGGAAGACGCTGGTGTTCTACAAGGGCCGGGCCCCCGGCGGCGAGCGCACCGACTGGGTCATGCACGAGTACCGC…	1002	MGTMILPPGFRFHPTDDELVGYYLKRRVDNLKIELEVIPVIDLYKCEPWELPEKSFLPKRDLEWFFFVPRDRKYPNGSRTNRATTTGYWKATGKDRKVSCDGGAVCGVRKTLVFYKGRAPGGERTDWVMHEYRLCQDLLHGASNFIGAYALCRVIKRTEAGLLHGDAVAKAKPGHQQMTKVGSSSSLVTTDQQLSSLTPSPPRLDIVGNAFQLHSSPSPLYGGEVMSGMGAPLGFPQQDAAGTFFIDGDLAGAGETTQAHMPFFDDMGVVSDHELRWDTLPLCTNNTFSTTAGAAELWNPVAPNAAAPMLCREASDDLAAFFSSLDENNMVVY*	333	T19_Unigene_BMK.70157/70160	Yes	Amplified from TotalRNA	SNV	1 Normal NAM Domain	7	134	128	2.39e-22	NAM	pfam02365	cl03558	0	o	0.00161	72.37	-0.281	39.04	36651.6	5.78	Nuclear	1.461 *	Chloroplast	1.326 *			TraesCS1B02G192200	chr1B|344000927-344003380|+
TaNAC078_1D	MN747231	Normal		ATGGGCACCATGACTCTGCCGCCCGGCTTCAGGTTCCACCCCACCGACGACGAGCTCGTCGGCTACTACCTCAAGCGGAGGGTCGACAACCTCAAGATCGAGCTCGAGGTCATCCCCGTCATCGACCTCTACAAGTGCGAGCCATGGGAGTTGCCAGAGAAGTCGTTCCTGCCCAAGAGGGATCTGGAGTGGTTCTTCTTCGTGCCGCGGGACCGCAAGTACCCCAACGGGTCGCGGACCAACCGGGCCACCACCACGGGGTACTGGAAGGCCACCGGCAAGGACCGCAAGGTGTCGTGCGACGGCGCCGCCGTGTGCGGCGTCAGGAAGACGCTGGTGTTCTACAAGGGCAGGGCCCCCGGCGGCGAGCGCACCGACTGGGTCATGCACGAGTACCGC…	1002	MGTMTLPPGFRFHPTDDELVGYYLKRRVDNLKIELEVIPVIDLYKCEPWELPEKSFLPKRDLEWFFFVPRDRKYPNGSRTNRATTTGYWKATGKDRKVSCDGAAVCGVRKTLVFYKGRAPGGERTDWVMHEYRLCQDLLHGASNFIGAYALCRVIKRTEAGLLHGDAAAKARPGHQQMSKVGSSSSLVTTDQQLSSLTPSPPRLDIVGNAFQLHSSPSPLYGGEVVSGMGAPLGFPQQDAAATFFIDGDLAGAGETTQAHMPFFDDMGVVSDHELRWDTLPLCTNNAFSTTAGAAELWNPVAPNAAAPMLCREASDDLAAFFSSLDENNMVVY*	333	T19_Unigene_BMK.70157/70160	Yes	Amplified from TotalRNA		1 Normal NAM Domain	7	134	128	1.34e-22	NAM	pfam02365	cl03558	0	o	0.0024	72.4	-0.279	39.04	36591.4	5.78	Nuclear	1.456 *	Chloroplast	1.341 *			TraesCS1D02G194200	chr1D|270230032-270232248|+
TaNAC079_1B.1	MN747294	Normal		ATGGCTCAAGCTTGCCTGCCACCTGGCTTTCGTTTCCATCCAACTGATGTTGAGCTTGTTTCTTACTACTTGAAAAGGAAGATTATGGGGAAGAAACTTTTTGTTGAAGCTATTTCAGAGGTTGAGCTGTACAAATTTGCTCCTTGGGACCTTCCTGATAAATCCTGTCTCCAGAGCAAAGATCTTGAGTGGTTCTTCTTTTGTCCCCGTGACAAAAAATATCCTAAAGGGTCTAGGACGAACCGTGCCACACCAAATGGTTATTGGAAAACAAGTGGAAAAGACAGAACAATTGAGCTGAACTCTCGCATTGTTGGGTTGAAGAAAACATTGATTTTTCATGAAGGCAAGGCACCCAAAGGCAATAGGACTGACTGGGTGATGTATGAATACAAAATG…	1299	MAQACLPPGFRFHPTDVELVSYYLKRKIMGKKLFVEAISEVELYKFAPWDLPDKSCLQSKDLEWFFFCPRDKKYPKGSRTNRATPNGYWKTSGKDRTIELNSRIVGLKKTLIFHEGKAPKGNRTDWVMYEYKMEDETLVSAGFSKDAYVLCKIFKKSGLGPRIGEQYGAPFDENEWENLDVGSSIFSFAPSSGVEDPQVESSALATAIVMQEPSAPQQSVQFSEHVNICSDEVNDVPPEIDGILLDELTKFLDDSPNHDVVFPENSGLPPMSGLEAQAFEINTAELYDQLAGLTQSGDMSAVNFPASNGDVIENNLQQTNSGLAMDDDYIGLDDLLAPGETFSYDFSGETFSYDLPGGSFSYDLSVPNNQFLQYPLDQSTNGSHYGVGATQSTFEASGS…	432	T16_Unigene_BMK.25303	No	Amplified from TotalRNA	s_InDel	1 Normal NAM Domain	7	131	125	9.02e-19	NAM	pfam02365	cl03558	0	o	0.00087	71.32	-0.38	46.1	47726.2	4.38	Nuclear	2.022 *					TraesCS1B02G277300	chr1B|484887115-484891216|-
TaNAC079_1B.2	MN747295	Normal		ATGGCTCAAGCTTGCCTGCCACCTGGCTTTCGTTTCCATCCAACTGATGTTGAGCTTGTTTCTTACTACTTGAAAAGGAAGATTATGGGGAAGAAACTTTTTGTTGAAGCTATTTCAGAGGTTGAGCTGTACAAATTTGCTCCTTGGGACCTTCCTGATAAATCCTGTCTCCAGAGCAAAGATCTTGAGTGGTTCTTCTTTTGTCCCCGTGACAAAAAATATCCTAAAGGGTCTAGGACGAACCGTGCCACACCAAATGGTTATTGGAAAACAAGTGGAAAAGACAGAACAATTGAGCTGAACTCTCGCATTGTTGGGTTGAAGAAAACATTGATTTTTCATGAAGGCAAGGCACCCAAAGGCAATAGGACTGACTGGGTGATGTATGAATACAAAATG…	1290	MAQACLPPGFRFHPTDVELVSYYLKRKIMGKKLFVEAISEVELYKFAPWDLPDKSCLQSKDLEWFFFCPRDKKYPKGSRTNRATPNGYWKTSGKDRTIELNSRIVGLKKTLIFHEGKAPKGNRTDWVMYEYKMEDETLVSAGFSKDAYVLCKIFKKSGLGPRIGEQYGAPFDENEWENLDVGSSIFSFAPSSGVEDPQVESSALATAIVMQEPSAPQQSVQFSEHVNICSDEVNDAPPEIDGILLDELAKFLDDSPNDDVVLPENSGLPPMSELEAQAFEINTAELYDQLAGLSQSGDMSTVNFPASNGDVIENNLQQANSGLAMDDDYIGLDDLLAPGETFSYDFSGETFSYDLPGGSFSYDLSVPNNQFLLYPLDQSTSGSHYGVGATQSTFEASGT…	429	T16_Unigene_BMK.25303	No	Amplified from TotalRNA	s_InDel/Variable Splicing	1 Normal NAM Domain	7	131	125	6.54e-19	NAM	pfam02365	cl03558	0	o	0.00095	69.35	-0.413	48.28	47360.8	4.35	Nuclear	2.734 *					TraesCS1B02G277300	chr1B|484887115-484891216|-
TaNAC080_3A	IWGS	Normal		ATGATGACGGCAATGGTGAAGGCTGAGCCGACGGGGGCGGCGGCGGGGGCGGAGGGGAGCAGCGGGCGGAGGGACGCGGAGGCGGAGCTCAACCTGCCGCCGGGCTTCCGGTTCCACCCCACGGACGACGAGCTCGTCGTGCACTACCTCTGCAGGAAGGTGGCCGGCCAGCCGCAGCCCGTGCCCATCATCGCCGAGGTCGATCTCTACAAGTTCAACCCCTGGGATCTGCCCGAGAGGGCGCTGTTCGGGAGCAGGGAGTGGTACTTCTTCACGCCGCGCGACCGCAAGTACCCCAACGGCTCGCGCCCCAACCGCTCCGCCGGCACCGGCTACTGGAAGGCCACGGGCGCCGACAAGCCGGTGGCGCCCAGGGAGAGCGGCGGCAGGACGGTCGGC…	945	MMTAMVKAEPTGAAAGAEGSSGRRDAEAELNLPPGFRFHPTDDELVVHYLCRKVAGQPQPVPIIAEVDLYKFNPWDLPERALFGSREWYFFTPRDRKYPNGSRPNRSAGTGYWKATGADKPVAPRESGGRTVGIKKALVFYSGRAPRGVKTDWIMHEYRIAEADRAPGKKGSLKLDEWVLCRLYNKKNNWEKLKVEQDMAVEAGPNGEVMDALATDAMSDSFQTHDSSEIDSASGLQQHGFMDMAQQQARMVTVKEDSDWFTGLSMDDLQTCYMNMGQMVNPTTMPGQNGSGYLQPMSSPQMMRPMWQTILPPF*	314	T10_Unigene_BMK.65297	Yes	RNA-Seq Assembly & IWGS		1 Normal NAM Domain	33	160	128	9.58e-23	NAM	pfam02365	cl03558	0	o	0.02779	56.91	-0.609	39.35	35071.7	6.02	Nuclear	2.006 *					TraesCS3A02G339600	chr3A|586421735-586423333|-
TaNAC080_3B	IWGS	Normal		ATGATGACGGCAATGGTGAAGGCCGAGCCGACGGCGGCGGAGGGGAGCAGCGGGCGGAGGGACGCGGAGGCGGAGCTCAACCTGCCGCCGGGCTTCCGCTTCCACCCCACGGACGACGAGCTCGTCGTGCACTACCTCTGCAGGAAGGTGGCGGGCCAGCCGCAGCCCGTGCCCATCATCGCCGAGGTCGATCTCTACAAGTTCAACCCCTGGGATCTGCCCGAGAGGGCGCTGTTCGGGAGCAGGGAGTGGTACTTCTTCACGCCACGCGACCGCAAGTACCCCAACGGCTCGCGCCCCAACCGCTCCGCCGGCACCGGCTACTGGAAGGCCACCGGCGCCGACAAGCCCGTGGCGCCCAAGGAGAGCGGCGGCAGGACGGTCGGCATCAAGAAGGCG…	939	MMTAMVKAEPTAAEGSSGRRDAEAELNLPPGFRFHPTDDELVVHYLCRKVAGQPQPVPIIAEVDLYKFNPWDLPERALFGSREWYFFTPRDRKYPNGSRPNRSAGTGYWKATGADKPVAPKESGGRTVGIKKALVFYSGRAPRGVKTDWIMHEYRIAEADRAPGKKGSLKLDEWVLCRLYNKKNNWEKVKVEQDMAVEAGPNGEVMDALATDAISDSFQTHDSSEIDSASGLQQRVFTDMAQGQPRGGMVTVKEDSDWFTGLSMDDLQTCYMNMGQMVNPATMPGQDGSGYLQSMSSPQMMRPMWQTILPPF*	312	T10_Unigene_BMK.65297	Yes	RNA-Seq Assembly & IWGS		1 Normal NAM Domain	29	156	128	1.04e-22	NAM	pfam02365	cl03558	0	o	0.02847	58.49	-0.601	41.71	34816.4	5.91	Nuclear	1.584 *	Cytoplasmic	1.294 *			TraesCS3B02G371200	chr3B|583391548-583393126|-
TaNAC080_3D	IWGS	Normal		ATGATGACGGCAATGGTGAAGGCCGAGTCGACGACGGCGGCGGCGGCGGCGGAGGGGAGCAGCGGGCGGAGGGACGCGGAGGCGGAGCTCAACCTGCCGCCGGGCTTCCGCTTCCACCCCACGGACGACGAGCTCGTCGTGCACTACCTCTGCAGGAAGGTGGCGGGCCAGCCGCAGCCCGTGCCCATCATCGCCGAGGTCGATCTCTACAAGTTCAACCCCTGGGATCTGCCCGAGAGGGCGCTGTTCGGGAGCAGGGAGTGGTACTTCTTCACGCCGCGCGACCGCAAGTACCCCAACGGCTCGCGCCCCAACCGCTCCGCCGGCACCGGCTACTGGAAGGCCACGGGCGCCGACAAGCCCGTGGCGCCCAAGGAGAGCGGCGGCCGGACGGTCGGC…	951	MMTAMVKAESTTAAAAAEGSSGRRDAEAELNLPPGFRFHPTDDELVVHYLCRKVAGQPQPVPIIAEVDLYKFNPWDLPERALFGSREWYFFTPRDRKYPNGSRPNRSAGTGYWKATGADKPVAPKESGGRTVGIKKALVFYSGRAPRGVKTDWIMHEYRIAEADRAPGKKGSLKLDEWVLCRLYNKKNNWEKLKVEQDMAVEAGPNGEVMDALATDAMSDSFQTHDSSEIDSASGLQQHGFMDMAQGQPRGGMVTVKEDSDWFTGLSMDDLQTCYMNMGQMVNPATMPGQNGSGYLQPMSSPQMMRPMWQTILPPF*	316	T10_Unigene_BMK.65297	Yes	RNA-Seq Assembly & IWGS		1 Normal NAM Domain	33	160	128	3.45e-22	NAM	pfam02365	cl03558	0	o	0.04023	56.87	-0.59	40.09	35130.8	6.02	Nuclear	1.587 *	Cytoplasmic	1.141 *			TraesCS3D02G333100	chr3D|445036912-445038669|-
TaNAC081_4B	MN747306	Normal		ATGGCCCTCAAGAAAGCAAGAAAAGTGGTAGCATCCAAGAAACCAACATCCGCCGCCATGGGCGTGGCGGAGACGCCCGATCCGCTCGGGCGCGGCGGCGCGCACAACCTCAACCCGCCGCGGCTGCCCCCCGGCGTCTACTTCAGCCCGACGCGGGAGGAGAGCGTGGCGCTCCTCGACCGCTGGATCGCCGGCGGCAAGGAGGTGCCCGCCGACGCGCGGGGGTTCGTCTCCCACGCCGACATCTACGGCGACAGCCCCGACGCGCTGCGGCGGCTGCACCCGCCGGGCAGCGCCCGCGCGGGCCAGCACACCTGGTGGTTCCTCTGCGAGACCAGGTTCCAGAGCCCCGGCGCGGCGGCCAAGCGCGCCGGCCGCAAAGTCGACACCGGCGGGTAC…	924	MALKKARKVVASKKPTSAAMGVAETPDPLGRGGAHNLNPPRLPPGVYFSPTREESVALLDRWIAGGKEVPADARGFVSHADIYGDSPDALRRLHPPGSARAGQHTWWFLCETRFQSPGAAAKRAGRKVDTGGYWRVERSEAEGGAVKSYFGFFLGPSRKEKTPWLTQEFTSATDGGAGKKGVPALYMLYVSPRATDDELRGIYGEDGVTVGPDGNKKPVRAAVPAGCFDAVVALLPPGSVRGLRQERVEVSQAPPPPQPACLLRHDGQQGQNSTGAASSADLLGQYQQRPAAVLGQCQQQPAKTVKG*	307	T16_Unigene_BMK.3429	No	RNA-Seq Assembly & IWGS		1 Normal NAM Domain	43	171	129	3.6e-10	NAM	pfam02365	cl03558	0	o	0.10522	65.86	-0.504	46.28	32602.8	9.57	Nuclear	1.555 *					TraesCS4B02G102700	chr4B|109045160-109046404|+
TaNAC082_3A	MN747307	Normal		ATGGCCGACGGGCTGCCTCCGGGGTACCGTTTCTACCCCACGGAGGAGGAGCTGATATGCTTCTACCTGCGCAACAAGCTCGACGGCAGCCGCGGCGACATAGAGCGCGTCATCCCCGTCGTCGACGTCTACTCCGTCGACCCCTTGCAGCTCTCAGAGATCCACGAGAGGCTGCGCGGCGGCGGTGGCGGTGAGGGGGAGCCGTGGTTCTACTTCTGCGCGCGGCAGGAGCGGGAGGCGCGGGGCGGGCGGCCCAGCCGGACCACGCCGTCGGGGTACTGGAAGGCGGCGGGCACGCCCGGGGTCGTCTACTCCGCCGACCGCCGGCCCATCGGGCTGAGGAAGACCATGGTGTTCTACCGAGGCCGCGCGCCGTCCGGGACCAAGACCAAGTGGAAA…	768	MADGLPPGYRFYPTEEELICFYLRNKLDGSRGDIERVIPVVDVYSVDPLQLSEIHERLRGGGGGEGEPWFYFCARQEREARGGRPSRTTPSGYWKAAGTPGVVYSADRRPIGLRKTMVFYRGRAPSGTKTKWKMNEYRAFQHEHNDDAAGAPTATGGPHAAAPPNLPPQLRSEFSLCRLYTKSGTLRQFDRRPVAAAARGDIPGPSTAATASPDDGDGSGGSMQPLEEDLMEGAGGDPYGDDIATLAALLYWSTD*	255	T19_Unigene_BMK.50390	No	RNA-Seq Assembly		1 Normal NAM Domain	6	138	133	6.5e-15	NAM	pfam02365	cl03558	0	o	0.01339	58.67	-0.647	52.44	27715.8	5.67	Nuclear	2.320 *					TraesCS3A02G375400	chr3A|624715500-624717298|+
TaNAC090_5A.1	MN747297	Normal		ATGCACGACCAGTACGGCTGCACGCAAACTTCTCGACCGGCCTCTGCTGTATATATTTACGTCGCTACGTTGCAGCTGATCAAACTCGCGATGATGACGACGACTAGCAGCGGTGGCGCCGGTGGCGATCTGTTAGTCTCCACGCCGGGGTTTCGGTTCTACCCGACGGAGGATGAGCTGCTGGGCTTCTACCTCCGCCATCGCCTCGCCGGCACCACCAGGCCGCACGTCGATCGCGTCATTCCCGTCGTCGACGTCTACAGCCACCACCCTTCCCACCTCCGCTCAATGGCGGGGGAGGCGAGCGTGCAAGACGCGGAGCAGTGGTTCTTCTTCTGCCCCCGGGCTGAGAGGGAGCTGCGCGGCGGCCGGCCAGCGCGCACCACTCCGTCCGGGTAC…	861	MHDQYGCTQTSRPASAVYIYVATLQLIKLAMMTTTSSGGAGGDLLVSTPGFRFYPTEDELLGFYLRHRLAGTTRPHVDRVIPVVDVYSHHPSHLRSMAGEASVQDAEQWFFFCPRAERELRGGRPARTTPSGYWKATGSPSCVFSSSSSSSAAAGNSKVIGVKRTMVFYQGRAPTGAKTTWKMNEYKAVAADDDTTTGHQTTAPLRLRNEFSVCRLYISTGTLRSFDRRPLNTSGNGQAAARRHAPSAANTASIGQADNYQGWSTLVTTSTADVDNFCFDMNLNQL*	286	T19_Unigene_BMK.31613	No	Amplified from TotalRNA	SNV, s_InDel	1 Normal NAM Domain	49	186	138	2.08e-10	NAM	pfam02365	cl03558	0	o	0.61047	61.82	-0.389	43.44	31172.8	9.26	Nuclear	1.670 *	Extracellular	1.530 *			TraesCS5A02G127200	chr5A|283013347-283014303|-
TaNAC090_5A.2	MN747298	Normal		ATGCACGACCAGTACGGCTGCACGCAAACTTCTCGACCGGCCTCTGCTGTATATATTTACGTCGCTACGTTGCAGCTGATCAAACTCGCGATGATGACGACGACTAGCAGCGGTGGCGCCGGTGGCGATCTGTTAGGCTCCACGCCGGGGTTTCGGTTCTACCCGACGGAGGATGAGCTGCTGGGCTTCTACCTCCGCCATCGCCTCGCCGGCACCACCAGGCCGCACGTCGACCGCGTCATCCCCGTCGTCGACGTCTACAGCCACCACCCTTCCCACCTTCGCTCGATGGCGGGGGAGGCGAGCGTGCAAGACGCGGAGCAGTGGTTCTTCTTCTGCCCCCGGGCTGAGAGGGAGCTGCGCGGCGGCCGGCCAGCGCGCACCACTCCGTCCGGGTAC…	861	MHDQYGCTQTSRPASAVYIYVATLQLIKLAMMTTTSSGGAGGDLLGSTPGFRFYPTEDELLGFYLRHRLAGTTRPHVDRVIPVVDVYSHHPSHLRSMAGEASVQDAEQWFFFCPRAERELRGGRPARTTPSGYWKATGSPSCVFSSSSSSSAAAGNSKVIGVKRTMVFYQGRAPTGAKTTWKMNEYKAVAADDDTTTGHQTTAPLRLRNEFSVCRLYISTGTLRSFDRRPLNTSGNGQAAARRHAPSAANTASIGQADNYQGWSTLVTTSTADVDNFCFDMNLNQL*	286	T19_Unigene_BMK.31613	No	Amplified from TotalRNA	SNV, s_InDel	1 Normal NAM Domain	49	186	138	2.08e-10	NAM	pfam02365	cl03558	0	o	0.61489	60.8	-0.405	43.44	31130.8	9.26	Nuclear	1.753 *	Extracellular	1.479 *			TraesCS5A02G127200	chr5A|283013347-283014303|-
TaNAC090_5A.3	MN747299	Normal		ATGCACGACCAGTACGGCTGCACGCAAACTTCTCGACCGGCCTCTGCTGTATATATTTACGTCGCTACGTTGCAGCTGATCAAACTCGCGATGATGACGACGACTAGCAGCGGTGGCGCCGGTGGCGATCTGTTAGGCTCCACGCCGGGGTTTCGGTTCTACCCGACGGAGGATGAGCTGCTGGGCTTCTACCTCCGCCATCGCCTCGCCGGCACCACCAGGCCGCACGTCGACCGCGTCATCCCCGTCGTCGACGTCTACAGCCACCACCCTTCCCACCTTCGCTCGATGGCGGGGGAGGCGAGCGTGCAAGACGCGGAGCAGTGGTTCTTCTTCTGCCCCCGGGCTGAGAGGGAGCTGCGCGGCGGCCGGCCAGCGCGCACCACTCCGTCCGGGTAC…	858	MHDQYGCTQTSRPASAVYIYVATLQLIKLAMMTTTSSGGAGGDLLGSTPGFRFYPTEDELLGFYLRHRLAGTTRPHVDRVIPVVDVYSHHPSHLRSMAGEASVQDAEQWFFFCPRAERELRGGRPARTTPSGYWKATGSPSCVFSSSSSSAAAGNSKVIGVKRTMVFYQGRAPTGAKTTWKMNEYKAVAADDDTTTGHQTTAPLRLRNEFSVCRLYISTGTLRSFDRRPLNTSGNGQAAARRHAPSAANTASIGQADNYQGWSTLVTTSTADVDNFCFDMNLNQL*	285	T19_Unigene_BMK.31613	No	Amplified from TotalRNA	SNV, s_InDel	1 Normal NAM Domain	49	185	137	1.5e-10	NAM	pfam02365	cl03558	0	o	0.61515	61.02	-0.404	42.88	31043.7	9.26	Nuclear	1.689 *	Extracellular	1.493 *			TraesCS5A02G127200	chr5A|283013347-283014303|-
TaNAC090_5D	MN747296	Normal		ATGCACGACCAGTACGGCTGCACGCAAACTTCTCGACCGGCCTCTGCTGTATATATTTACGTCGCTACGTTGCAGCTGATCAAACTCGCGATGATGACGACGACTAGCAGCGGTGGCGCCGGTGGCGATCTGTTAGGCTCCACGCCGGGGTTTCGGTTCTACCCGACGGAGGATGAGCTGCTGGGCTTCTACCTCCGCCATCGCCTCGCCGGCACCACCAGGCCGCACGTCGACCGCGTCATCCCCGTCGTCGACGTCTACAGCCACCACCCTTCCCACCTTCGCTCGATGGCGGGGGAGGCGAGCGTGCAAGACGCTGAGCAGTGGTTCTTCTTCTGCCCCCGGGCTGAGAGGGAGCTGCGCGGCGGCCGGCCAGCGCGCACCACTCCGTCCGGGTAC…	855	MHDQYGCTQTSRPASAVYIYVATLQLIKLAMMTTTSSGGAGGDLLGSTPGFRFYPTEDELLGFYLRHRLAGTTRPHVDRVIPVVDVYSHHPSHLRSMAGEASVQDAEQWFFFCPRAERELRGGRPARTTPSGYWKATGSPSCVFSSSSSAAAGNSKVIGVKRTMVFYQGRAPTGAKTTWKMNEYKAVAADDDTTTGHQTTAPLRLRNEFSVCRLYISTGTLRSFDRRPLNTSGNGQAAARRHAPSAANTASIGQADNYQGWSTLVTTSTTDVDNFCFDMDFNQL*	284	T19_Unigene_BMK.31613	No	Amplified from TotalRNA		1 Normal NAM Domain	49	184	136	1.58e-10	NAM	pfam02365	cl03558	0	o	0.61537	59.51	-0.415	42.36	31021.6	9.13	Nuclear	1.663 *	Extracellular	1.623 *			TraesCS5D02G134800	chr5D|215243568-215247791|-
TaNAC092_2A.1	MN747235	Normal		ATGGAGCACAGCGAGCAGGAGCAGCACGCCATGGACCTGCCGCCGGGCTTCCGCTTCCACCCCACCGACGAGGAGCTCATCACGCACTACCTGGCCAAGAAGGTCGCCGACGCCCGCTTCGCCGCCCTCGCCGTCTCCGTCGCCGACCTCAACAAGTGCGAGCCCTGGGACCTGCCATCGCTGGCTAGGATGGGGGAGAAGGAGTGGTACTTCTTCTGCCTCAAGGACCGCAAGTACCCGACGGGGCTCAGGACCAACAGGGCCACCGAGTCCGGCTACTGGAAGGCCACCGGCAAGGACAAGGACATCTTCAGGGGCAAGGCCCTCGTCGGCATGAAGAAGACGCTCGTCTTCTACACCGGGAGGGCGCCCAAGGGCGACAAGTCCGGCTGGGTCATG…	1068	MEHSEQEQHAMDLPPGFRFHPTDEELITHYLAKKVADARFAALAVSVADLNKCEPWDLPSLARMGEKEWYFFCLKDRKYPTGLRTNRATESGYWKATGKDKDIFRGKALVGMKKTLVFYTGRAPKGDKSGWVMHEYRINAKLHAASTSRGSLSGGRAASSRNEWVLCRVFKKSLLGGVVSSAPASSAAKKSGVGTMEEIGSSVAAVTPLPPLLDMSGSGASFVDPAAHVTCFSNNALEAGQFFNPTATGGCATDTDHHGLASSYSPLASFTQYGGQLHHGVSLSLVQLLESSGYHRGLADDMAPCGNQQQQPAACKGERERLSASQDTGLTSDVNPEISSSFGQKFDHEPAPWGY*	355	T19_Unigene_BMK.51868	Yes	Amplified from TotalRNA	SNV, s_InDel	1 Normal NAM Domain	14	138	125	3.24e-21	NAM	pfam02365	cl03558	0	o	0.01854	64.14	-0.414	31.96	38253.9	7.21	Nuclear	1.823 *	Chloroplast	1.160 *			TraesCS2A02G338300	chr2A|572614556-572616351|-
TaNAC092_2A.2	MN747236	Normal		ATGGAGCACAGCGAGCAGGAGCAGCACGCCATGGACCTGCCGCCGGGCTTCCGCTTCCACCCCACCGACGAGGAGCTCATCACGCACTACCTGGCCAAGAAGGTCGCCGACGCCCGCTTCGCCGCCCTCGCCGTCTCCGTCGCCGACCTCAACAAGTGCGAGCCCTGGGACCTGCCATCGCTGGCTAGGATGGGGGAGAAGGAGTGGTACTTCTTCTGCCTCAAGGACCGCAAGTACCCGACGGGGCTGAGGACCAACAGGGCCACCGAGTCCGGCTACTGGAAGGCCACCGGCAAGGACAAGGACATCTTCAGGGGCAAGGCCCTCGTCGGCATGAAGAAGACGCTCGTCTTCTACACCGGGAGGGCGCCCAAGGGCGACAAGTCCGGCTGGGTCATG…	1068	MEHSEQEQHAMDLPPGFRFHPTDEELITHYLAKKVADARFAALAVSVADLNKCEPWDLPSLARMGEKEWYFFCLKDRKYPTGLRTNRATESGYWKATGKDKDIFRGKALVGMKKTLVFYTGRAPKGDKSGWVMHEYRINAKLHAASTSRGSLSGGRAASSRNEWVLCRVFKKSLLGGVVSSAPASSAAKKSGVGTMEEIGSSVAAVTPLPPLLDMSGSGASFVDPAAHVTCFSNNALEAGQFFNPTATGGCATDTDHHGLASSYSPLASFTQYGGQLHHGVSLSLVQLLESSGYHRGLADDMAPCGNQQQQPAACKGERERLSASQDTGLTSDVNPEISSSFGQKFDHEPAPWGY*	355	T19_Unigene_BMK.51868	Yes	Amplified from TotalRNA	SNV, s_InDel	1 Normal NAM Domain	14	138	125	3.24e-21	NAM	pfam02365	cl03558	0	o	0.01854	64.14	-0.414	31.96	38253.9	7.21	Nuclear	1.823 *	Chloroplast	1.160 *			TraesCS2A02G338300	chr2A|572614556-572616351|-
TaNAC092_2A.3	MN747237	Normal		ATGGAGCACGGCGAGCAGGAGCAGCACGCCATGGACCTGCCGCCGGGCTTCCGCTTCCACCCCACCGACGAGGAGCTCATCACGCACTACCTGGCCAAGAAGGTCGCCGACGCCCGCTTCGCCGCCCTCGCCGTCTCCGTCGCCGACCTCAACAAGTGCGAGCCCTGGGACCTGCCATCGCTGGCTAGGATGGGGGAGAAGGAGTGGTACTTCTTCTGCCTCAAGGACCGCAAGTACCCGACGGGGCTCAGGACCAACAGGGCCACCGAGTCCGGCTACTGGAAGGCCACCGGCAAGGACAAGGACATCTTCAGGGGCAAGGCCCTCGTCGGCATGAAGAAGACGCTCGTCTTCTACACCGGGAGGGCGCCCAAGGGCGACAAGTCCGGCTGGGTCATG…	1068	MEHGEQEQHAMDLPPGFRFHPTDEELITHYLAKKVADARFAALAVSVADLNKCEPWDLPSLARMGEKEWYFFCLKDRKYPTGLRTNRATESGYWKATGKDKDIFRGKALVGMKKTLVFYTGRAPKGDKSGWVMHEYRINAKLHAASTSRGSLSGGRAASSRNEWVLCRVFKKSLLGGVVSSAPASSAAKKSGVGTMEEIGSSVAAVTPLPPLLDMSGSGASFVDPAAHVTCFSNNALEAGQFFNPTATGGCATDTDHHGLASSYSPLASFTQYGGQLHHGVSLSLVQLLESSGYHRGLADDMAPCGNQQQQPAACKGERERLSASQDTGLTSDVNPEISSSFGQKFDHEPAPWGY*	355	T19_Unigene_BMK.51868	Yes	Amplified from TotalRNA	SNV, s_InDel	1 Normal NAM Domain	14	138	125	3.48e-21	NAM	pfam02365	cl03558	0	o	0.01467	64.14	-0.412	30.91	38223.9	7.21	Nuclear	1.762 *	Chloroplast	1.191 *			TraesCS2A02G338300	chr2A|572614556-572616351|-
TaNAC092_2A.4	MN747238	Normal		ATGGAGCACAGCGAGCAGGAGCAGCACGCCATGGACCTGCCGCCGGGCTTCCGCTTCCACCCCACCGACGAGGAGCTCATCACGCACTACCTGGCCAAGAAGGTCGCCGACGCCCGCTTCGCCGCCCTCGCCGTCTCCGTCGCCGACCTCAACAAGTGCGAGCCCTGGGACCTGCCATCGCTGGCTAGGATGGGGGAGAAGGAGTGGTACTTCTTCTGCCTCAAGGACCGCAAGTACCCGACGGGGCTGAGGACCAACAGGGCCACCGAGTCCGGCTACTGGAAGGCCACCGGCAAGGACAAGGACATCTTCAGGGGCAAGGCCCTCGTCGGCATGAAGAAGACGCTCGTCTTCTACACCGGCAGGGCGCCCAAGGGCGACAAGTCCGGCTGGGTCATG…	1065	MEHSEQEQHAMDLPPGFRFHPTDEELITHYLAKKVADARFAALAVSVADLNKCEPWDLPSLARMGEKEWYFFCLKDRKYPTGLRTNRATESGYWKATGKDKDIFRGKALVGMKKTLVFYTGRAPKGDKSGWVMHEYRLNAKLHAASTSRGSLSGGRAASSRNEWVLCRVFKKSLVGGVVSSAPASSAAKKSGVEMIEEIGSSVAAVTPLPALLDMSGSGASFDPAAHVTCFSNNALEAGQFFNPTSTGGCATDTDHHGLASSYSPLASFTQYGGQLHHGVSLSLVQLLESSGYHRGLADDMAPCGNQQQQPAACKGERERLSASQDTGLTSDVNPEISSSFGQKFDHEPAPWGY*	354	T19_Unigene_BMK.51868	Yes	Amplified from TotalRNA	SNV, s_InDel	1 Normal NAM Domain	14	138	125	1.21e-21	NAM	pfam02365	cl03558	0	o	0.01879	64.32	-0.419	34.27	38214.8	6.89	Nuclear	1.909 *	Chloroplast	1.267 *			TraesCS2A02G338300	chr2A|572614556-572616351|-
TaNAC092_2A.5	MN786430	Abnormal	1-633/693-1175	ATGGAGCACGGCGAGCAGGAGCAGCACGCCATGGACCTGCCGCCGGGCTTCCGCTTCCACCCCACCGACGAGGAGCTCATCACGCACTACCTGGCCAAGAAGGTCGCCGACGCCCGCTTCGCCGCCCTCGCCGTCTCCGTCGCCGACCTCAACAAGTGCGAGCCCTGGGACCTGCCATCGCTGGCTAGGATGGGGGAGAAGGAGTGGTACTTCTTCTGCCTCAAGGACCGCAAGTACCCGACGGGGCTCAGGACCAACAGGGCCACCGAGTCCGGCTACTGGAAGGCCACCGGCAAGGACAAGGACATCTTCAGGGGCAAGGCCCTCGTCGGCATGAAGAAGACGCTCGTCTTCTACACCGGGAGGGCGCCCAAGGGCGACAAGTCCGGCTGGGTCATG…	1175			T19_Unigene_BMK.51868	Yes	Amplified from TotalRNA	SNV, s_InDel, Variable Splicing																							TraesCS2A02G338300	chr2A|572614556-572616351|-	This sequence 488-590 is the inserted intron (GT-AG) compared to the normal coding sequence.
TaNAC092_2B.1	MN747239	Normal		ATGGAGCACGGCGAGCAGGAGCAGCACGCCATGGACCTGCCGCCGGGCTTCCGCTTCCACCCCACCGACGAGGAGCTCATCACGCACTACCTGGCCAAGAAGGTCGCCGACGCCCGCTTCGCCGCCCTCGCCGTCTCCGTCGCCGACCTCAACAAGTGCGAGCCCTGGGACCTGCCATCGCTGGCTAGGATGGGGGAGAAGGAGTGGTACTTCTTCTGCCTCAAGGACCGCAAGTACCCGACGGGGCTGAGGACCAACAGGGCCACCGAGTCCGGGTACTGGAAGGCCACCGGCAAGGACAAGGACATCTTCAGGGGCAAGGCCCTCGTCGGCATGAAGAAGACGCTCGTCTTCTACACCGGGAGGGCGCCCAAGGGCGATAAGTCCGGCTGGGTCATG…	1065	MEHGEQEQHAMDLPPGFRFHPTDEELITHYLAKKVADARFAALAVSVADLNKCEPWDLPSLARMGEKEWYFFCLKDRKYPTGLRTNRATESGYWKATGKDKDIFRGKALVGMKKTLVFYTGRAPKGDKSGWVMHEYRLNAKLHAASTSRGSLSGGRAASSKNEWVLCRVFKKSLVGGVVSSAPASSAAKKGGVGMIEEIGSSVADVTPLPPLLDMSGSGASFVDPAAHVTCFSNNALEAGQFFNPTATGGCATDADHHGLASSYSPLASFTQYGGQLHHGVSLSLVQLLESSGYHRGLADDMAPCGNQQQPAACKGERERLSASQDTGLTSDVNPEISSSFGQTFDHEPAPWGY*	354	T19_Unigene_BMK.51868	Yes	Amplified from TotalRNA	SNV, s_InDel	1 Normal NAM Domain	14	138	125	1.7e-21	NAM	pfam02365	cl03558	0	o	0.01485	65.14	-0.386	31.18	38022.7	6.67	Chloroplast	1.548 *	Nuclear	1.509 *			TraesCS2B02G343600	chr2B|489418533-489420311|+
TaNAC092_2B.2	KY461052	Normal		ATGGGGCTGAGGGAGATAGAGTCGACATTGCCGCCGGGGTTCAGGTTCTACCCCAGCGACCAGGAGCTCGTCTGCCACTACCTCTACAAGAAGGTGACCAACGAGCGCGCCTCGCAGGGCACGCTCGTCGAGGTCGACCTCCACGCGCGCGAGCCATGGGAGCTTCCTGACGTGGCGAAGCTCACGGCCAGCGAGTGGTACTTCTTCAGCTTCAGGGACCGCAAGTATGCGACGGGGTCGCGCACCAACCGCGCCACCAAGACCGGCTACTGGAAGGCCACCGGGAAGGACCGCGAGGTGCGCAGCCCGGCCACGCGCGCCGTCGTCGGCATGAGGAAGACGCTGGTCTTCTACCAGGGCCGCGCCCCCAACGGCAGCAAGACCAGCTGGGTCATGCAC…	1023	MGLREIESTLPPGFRFYPSDQELVCHYLYKKVTNERASQGTLVEVDLHAREPWELPDVAKLTASEWYFFSFRDRKYATGSRTNRATKTGYWKATGKDREVRSPATRAVVGMRKTLVFYQGRAPNGSKTSWVMHEYRIQNKFPYKPNKEEWVVCRVFKKSLVGGVVSSAPASSAAKKGGVGMIEEIGSSVADVTPLPPLLDMSGSGASFVDPAAHVTCFSNNALEAGQFFNPTATGGCATDADHHGLASSYSPLASFTQYGGQLHHGVSLSLVQLLESSGYHRGLADDMAPCGNQQQPAACKGERERLSASQDTGLTSDVNPEISSSFGQTFDHEPAPWGY*	340	T19_Unigene_BMK.51868	Yes	RNA-Seq Assembly	SNV, s_InDel, Variable Splicing	1 Normal NAM Domain	11	137	127	2.3e-19	NAM	pfam02365	cl03558	0	o	0.00603	62.85	-0.452	39.35	37103.5	7.14	Chloroplast	1.405 *	Nuclear	1.201 *			TraesCS2B02G343600	chr2B|489418533-489420311|+
TaNAC092_2B.3	MN747234	Normal		ATGGAGCACAGCGAGCAGGAGCAGCACGCCATGGACCTGCCGCCGGGCTTCCGCTTCCACCCCACCGACGAGGAGCTCATCACGCACTACCTGGCCAAGAAGGTCGCCGACGCCCGCTTCGCCGCCCTCGCCGTCTCCGTCGCCGACCTCAACAAGTGCGAGCCCTGGGACCTGCCATCGCTGGCTAGGATGGGGGAGAAGGAGTGGTACTTCTTCTGCCTCAAGGACCGCAAGTACCCGACGGGGCTGAGGACCAACAGGGCCACCGAGTCCGGGTACTGGAAGGCCACCGGCTCCGGCGCCTCCTTCGTCGACCCGGCGGCGCACGTGACCTGCTTCTCCAACAACGCGCTGGAGGCGGGTCAGTTCTTCAATCCGACGGCGACGGGCGGCTGCGCC…	708	MEHSEQEQHAMDLPPGFRFHPTDEELITHYLAKKVADARFAALAVSVADLNKCEPWDLPSLARMGEKEWYFFCLKDRKYPTGLRTNRATESGYWKATGSGASFVDPAAHVTCFSNNALEAGQFFNPTATGGCATDADHHGLASSYSPLASFTQYGGQLHHGVSLSLVQLLESSGYHRGLADDMAPCGNQQQPAACKGERERLSASQDTGLTSDVNPEISSSFGQTFDHEPAPWGY*	235	T19_Unigene_BMK.51868	Yes	Amplified from TotalRNA	SNV, s_InDel, Variable Splicing	1 Normal NAM Domain	14	136	123	1.5e-23	NAM	pfam02365	cl03558	0	o	0.07735	57.87	-0.506	31.91	25620.2	5.27	Extracellular	1.939 *	Nuclear	1.381 *			TraesCS2B02G343600	chr2B|489418533-489420311|+
TaNAC092_2B.4	MN747240	Normal		ATGGAGCACGGCGAGCAGGAGCAGCACGCCATGGACCTGCCGCCGGGCTTCCGCTTCCACCCCACCGACGAGGAGCTCATCACGCACTACCTGGCCAAGAAGGTCGCCGACGCCCGCTTCGCCGCCCTCGCCGTCTCCGTCGCCGACCTCAACAAGTGCGAGCCCTGGGACCTGCCATCGCTGGCTAGGATGGGGGAGAAGGAGTGGTACTTCTTCTGCCTCAAGGACCGCAAGTACCCGACGGGGCTGAGGACCAACAGGGCCACCGAGTCCGGGTACTGGAAGGCCACCGGCAAGGACAAGGACATCTTCAGGGGCAAGGCCCTCGTCGGCATGAAGAAGACGCTCGTCTTCTACACCGGGAGGGCGCCCAAGGGCGATAAGTCCGGCTGGGTCATG…	1065	MEHGEQEQHAMDLPPGFRFHPTDEELITHYLAKKVADARFAALAVSVADLNKCEPWDLPSLARMGEKEWYFFCLKDRKYPTGLRTNRATESGYWKATGKDKDIFRGKALVGMKKTLVFYTGRAPKGDKSGWVMHEYRLNAKLHAASTSRGSLSGGRAASSKNEWVLCRVFKKSLVGGVVSSAPASSAAKKGGVGMIEEIGSSVADVTPLPPLLDMSGSGASFVDPAAHVTCFSNNALEAGQFFNPTATGGCATDADHHGLASSYSPLASFTQYGGQLHHGVSLSLVQLLESSGYHRGLADDMAPCGNQQQPAACKGERERLSASQDTGLTSDVNPEISSSFGQKFDHEPAPWGY*	354	T19_Unigene_BMK.51868	Yes	Amplified from TotalRNA	SNV, s_InDel	1 Normal NAM Domain	14	138	125	1.9e-21	NAM	pfam02365	cl03558	0	o	0.01485	65.14	-0.395	30.83	38049.7	6.89	Chloroplast	1.507 *	Nuclear	1.459 *			TraesCS2B02G343600	chr2B|489418533-489420311|+
TaNAC092_2B.5	MN747241	Normal		ATGGAGCACAGCGAGCAGGAGCAGCACGCCATGGACCTGCCGCCGGGCTTCCGCTTCCACCCCACCGACGAGGAGCTCATCACGCACTACCTGGCCAAGAAGGTCGCCGACGCCCGCTTCGCCGCCCTCGCCGTCTCCGTCGCCGACCTCAACAAGTGCGAGCCCTGGGACCTGCCATCGCTGGCTAGGATGGGGGAGAAGGAGTGGTACTTCTTCTGCCTCAAGGACCGCAAGTACCCGACGGGGCTGAGGACCAACAGGGCCACCGAGTCCGGGTACTGGAAGGCCACCGGCAAGGACAAGGACATCTTCAGGGGCAAGGCCCTCGTCGGCATGAAGAAGACGCTCGTCTTCTACACCGGGAGGGCGCCCAAGGGCGATAAGTCCGGCTGGGTCATG…	1065	MEHSEQEQHAMDLPPGFRFHPTDEELITHYLAKKVADARFAALAVSVADLNKCEPWDLPSLARMGEKEWYFFCLKDRKYPTGLRTNRATESGYWKATGKDKDIFRGKALVGMKKTLVFYTGRAPKGDKSGWVMHEYRLNAKLHAASTSRGSLSGGRAASSKNEWVLCRVFKKSLVGGVVSSAPASSAAKKGGVGMIEEIGSSVADVTPLPPLLDMSGSGASFVDPAAHVTCFSNNALEAGQFFNPTATGGCATDADHHGLASSYSPLASFTQYGGQLHHGVSLSLVQLLESSGYHRGLADDMAPCGNQQQPAACKGERERLSASQDTGLTSDVNPEISSSFGQKFDHEPAPWGY*	354	T19_Unigene_BMK.51868	Yes	Amplified from TotalRNA	SNV, s_InDel	1 Normal NAM Domain	14	138	125	1.78e-21	NAM	pfam02365	cl03558	0	o	0.01876	65.14	-0.396	31.88	38079.8	6.89	Nuclear	1.503 *	Chloroplast	1.496 *			TraesCS2B02G343600	chr2B|489418533-489420311|+
TaNAC092_2B.6	MN747242	Normal		ATGGAGCACAGCGAGCAGGAGCAGCACGCCATGGACCTGCCGCCGGGCTTCCGCTTCCACCCCACCGACGAGGAGCTCATCACGCACTACCTGGCCAAGAAGGTCGCCGACGCCCGCTTCGCCGCCCTCGCCGTCTCCGTCGCCGACCTCAACAAGTGCGAGCCCTGGGACCTGCCATCGCTGGCTAGGATGGGGGAGAAGGAGTGGTACTTCTTCTGCCTCAAGGACCGCAAGTACCCGACGGGGCTGAGGACCAACAGGGCCACCGAGTCCGGGTACTGGAAGGCCACCGGCAAGGACAAGGACATCTTCAGGGGCAAGGCCCTCGTCGGCATGAAGAAGACGCTCGTCTTCTACACCGGGAGGGCGCCCAAGGGCGATAAGTCCGGCTGGGTCATG…	1065	MEHSEQEQHAMDLPPGFRFHPTDEELITHYLAKKVADARFAALAVSVADLNKCEPWDLPSLARMGEKEWYFFCLKDRKYPTGLRTNRATESGYWKATGKDKDIFRGKALVGMKKTLVFYTGRAPKGDKSGWVMHEYRLNAKLHAASTSRGSLSGGRAASSKNEWVLCRVFKKSLVGGVVSSAPASSAAKKGGVGMIEEIGSSVADVTPLPPLLDMSGSGASFVDPAAHVTCFSNNALEAGQFFNPTATGGCATDADHHGLASSYSPLASFTQYGGQLHHGVSLSLVQLLESSGYHRGLADDMAPCGNQQQPAACKGERERLSASQDTGLTSDVNPEISSSFGQTFDHEPAPWGY*	354	T19_Unigene_BMK.51868	Yes	Amplified from TotalRNA	SNV, s_InDel	1 Normal NAM Domain	14	138	125	1.55e-21	NAM	pfam02365	cl03558	0	o	0.01876	65.14	-0.387	32.23	38052.7	6.67	Nuclear	1.555 *	Chloroplast	1.536 *			TraesCS2B02G343600	chr2B|489418533-489420311|+
TaNAC092_2B.7	MN786429	Abnormal	1-555/685-1167	ATGGAGCACAGCGAGCAGGAGCAGCACGCCATGGACCTGCCGCCGGGCTTCCGCTTCCACCCCACCGACGAGGAGCTCATCACGCACTACCTGGCCAAGAAGGTCGCCGACGCCCGCTTCGCCGCCCTCGCCGTCTCCGTCGCCGACCTCAACAAGTGCGAGCCCTGGGACCTGCCATCGCTGGCTAGGATGGGGGAGAAGGAGTGGTACTTCTTCTGCCTCAAGGACCGCAAGTACCCGACGGGGCTGAGGACCAACAGGGCCACCGAGTCCGGGTACTGGAAGGCCACCGGCAAGGACAAGGACATCTTCAGGGGCAAGGCCCTCGTCGGCATGAAGAAGACGCTCGTCTTCTACACCGGGAGGGCGCCCAAGGGCGATAAGTCCGGCTGGGTCATG…	1167			T19_Unigene_BMK.51868	Yes	Amplified from TotalRNA	SNV, s_InDel, Variable Splicing																							TraesCS2B02G343600	chr2B|489418533-489420311|+	Compared to the normal coding sequence, this sequence 488-585 is the inserted intron (GT-AG).
TaNAC092_2D.1	MN747243	Normal		ATGGAGCACAGCGAGCAGGAGCAGCACGCCATGGACCTGCCGCCGGGCTTCCGCTTCCACCCCACCGACGAGGAGCTCATCACGCACTACCTGGCCAAGAAGGTCGCCGACGCCCGCTTCGCCGCCCTCGCCGTCTCCGTCGCCGACCTCAACAAGTGCGAGCCCTGGGACCTGCCATCGCTGGCTAGGATGGGGGAGAAGGAGTGGTACTTCTTCTGCCTCAAGGACCGCAAGTACCCGACGGGGCTGAGGACCAACAGGGCCACCGAGTCCGGGTACTGGAAGGCCACCGGCAAGGACAAGGACATCTTCAGGGGCAAGGCCCTCGTCGGCATGAAGAAGACGCTCGTCTTCTACACCGGGAGGGCGCCCAAGGGCGATAAGTCCGGCTGGGTCATG…	1062	MEHSEQEQHAMDLPPGFRFHPTDEELITHYLAKKVADARFAALAVSVADLNKCEPWDLPSLARMGEKEWYFFCLKDRKYPTGLRTNRATESGYWKATGKDKDIFRGKALVGMKKTLVFYTGRAPKGDKSGWVMHEYRLNAKLHAASTSRGSLSGGRAASSKNEWVLCRVFKKSLVGGVVSSAPASSAAKKSGVEMIEEIGSSVAAVTPLPALLDMSGSGASFDPAAHVTCFSNNALEAGQFFNPTVTGGCATDTDNHGLASSYSPLASFTQYGGQLHHGVSLSLVQLLESSGYHRGLADDMAPCGNQQQPAACKGERERLSASQDTGLTSDVNPEISSSFGQKFDHEPAPWGY*	353	T19_Unigene_BMK.51868	Yes	Amplified from TotalRNA	SNV	1 Normal NAM Domain	14	138	125	1.18e-21	NAM	pfam02365	cl03558	0	o	0.01901	65.33	-0.395	32.66	38047.7	6.86	Nuclear	1.565 *	Chloroplast	1.498 *			TraesCS2D02G324700	chr2D|417543627-417545330|+
TaNAC092_2D.2	MN747244	Normal		ATGGAGCACAGCGAGCAGGAGCAGCACGCCATGGACCTGCCGCCGGGCTTCCGCTTCCACCCCACCGACGAGGAGCTCATCACGCACTACCTGGCCAAGAAGGTCGCCGACGCCCGCTTCGCCGCCCTCGCCGTCTCCGTCGCCGACCTCAACAAGTGCGAGCCCTGGGACCTGCCATCGCTGGCTAGGATGGGGGAGAAGGAGTGGTACTTCTTCTGCCTCAAGGACCGCAAGTACCCGACGGGGCTGAGGACCAACAGGGCCACCGAGTCCGGCTACTGGAAGGCCACCGGCAAGGACAAGGACATCTTCAGGGGCAAGGCCCTCGTCGGCATGAAGAAGACGCTCGTCTTCTACACCGGCAGGGCGCCCAAGGGCGACAAGTCCGGCTGGGTCATG…	1062	MEHSEQEQHAMDLPPGFRFHPTDEELITHYLAKKVADARFAALAVSVADLNKCEPWDLPSLARMGEKEWYFFCLKDRKYPTGLRTNRATESGYWKATGKDKDIFRGKALVGMKKTLVFYTGRAPKGDKSGWVMHEYRLNAKLHAASTSRGSLSGGRAASSKNEWVLCRVFKKSLVGGVVSSAPASSAAKKGGVGMIEEIGSSVADVTPLPPLLDMSGSGASFDPAAHVTCFSNNALEAGQFFNPTVTGGCATDTDNHGLASSYSPLASFTQYGGQLHHGVSLSLVQLLESSGYHRGLADDMAPCGNQQQPAACKGERERLSASQDTGLTSDVNPEISSSFGQKFDHEPAPWGY*	353	T19_Unigene_BMK.51868	Yes	Amplified from TotalRNA	SNV	1 Normal NAM Domain	14	138	125	1.68e-21	NAM	pfam02365	cl03558	0	o	0.01899	64.76	-0.41	32.29	38015.7	6.86	Nuclear	1.515 *	Chloroplast	1.490 *			TraesCS2D02G324700	chr2D|417543627-417545330|+
TaNAC092_2D.3	MN747245	Normal		ATGGAGCACAGCGAGCAGGAGCAGCACGCCATGGACCTGCCGCCGGGCTTCCGCTTCCACCCCACGGACGAGGAGCTCATCACGCACTACCTGGCCAAGAAGGTCGCCGACGCCCGCTTCGCCGCCTTCGCCGTCTCCGTCGCCGACCTCAACAAGTGCGAGCCCTGGGACCTGCCATCGCTGGCTAGGATGGGGGAGAAGGAGTGGTACTTCTTCTGCCTCAAGGACCGCAAGTACCCGACGGGGCTGAGGACCAACAGGGCCACCGAGTCCGGGTACTGGAAGGCCACCGGCAAGGACAAGGACATCTTCAGGGGCAAGGCCCTCGTCGGCATGAAGAAGACGCTCGTCTTCTACACCGGCAGGGCGCCCAAGGGCGACAAGTCCGGCTGGGTCATG…	1062	MEHSEQEQHAMDLPPGFRFHPTDEELITHYLAKKVADARFAAFAVSVADLNKCEPWDLPSLARMGEKEWYFFCLKDRKYPTGLRTNRATESGYWKATGKDKDIFRGKALVGMKKTLVFYTGRAPKGDKSGWVMHEYRLNAKLHAASTSRGSLSGGRAASSRNEWVLCRVFKKSLVGGVVSSAPASSAAKKSGVEMIEEIGSSVAAVTPLPALLDMSGSGASFDPAAHVTCFSNNALEAGQFFNPTVTGGCATDTDNHGLASSYSPLASFTQYGGQLHHGVSLSLVQLLESSGYHRGLADDMAPCGNQQQPAACKGERERLSASQDTGLTSDVNPEISSSFGQKFDHEPAPWGY*	353	T19_Unigene_BMK.51868	Yes	Amplified from TotalRNA	SNV	1 Normal NAM Domain	14	138	125	1.5e-21	NAM	pfam02365	cl03558	0	o	0.01902	64.22	-0.4	33.56	38109.7	6.86	Chloroplast	1.584 *	Nuclear	1.551 *			TraesCS2D02G324700	chr2D|417543627-417545330|+
TaNAC092_2D.4	MN747246	Normal		ATGGAGCACAGCGAGCAGGAGCAGCACGCCATGGACCTGCCGCCGGGCTTCCGCTTCCACCCCACCGACGAGGAGCTCATCACGCACTACCTGGCCAAGAAGGTCGCCGACGCCCGCTTCGCCGCCCTCGCCGTCTCCGTCGCCGACCTCAACAAGTGCGAGCCCTGGGACCTGCCATCGCTGGCTAGGATGGGGGAGAAGGAGTGGTACTTCTTCTGCCTCAAGGACCGCAAGTACCCGACGGGGCTGAGGACCAACAGGGCCACCGAGTCCGGGTACTGGAAGGCCACCGGCAAGGACAAGGACATCTTCAGGGGCAAGGCCCTCGTCGGCATGAAGAAGACGCTCGTCTTCTACACCGGGAGGGCGCCCAAGGGCGATAAGTCCGGCTGGGTCATG…	1062	MEHSEQEQHAMDLPPGFRFHPTDEELITHYLAKKVADARFAALAVSVADLNKCEPWDLPSLARMGEKEWYFFCLKDRKYPTGLRTNRATESGYWKATGKDKDIFRGKALVGMKKTLVFYTGRAPKGDKSGWVMHEYRLNAKLHAASTSRGSLSGGRAASSKNEWVLCRVFKKSLVGGVVSSAPASSAAKKGGVGMIEEIGSSVAAVTPLPALLDMSGSGASFDPAAHVTCFSNNALEAGQFFNPTVTGGCATDTDNHGLASSYSPLASFTQYGGQLHHGVSLSLVQLLESSGYHRGLADDMAPCGNQQQPAACKGERERLSASQDTGLTSDVNPEISSSFGQKFDHEPAPWGY*	353	T19_Unigene_BMK.51868	Yes	Amplified from TotalRNA	SNV	1 Normal NAM Domain	14	138	125	1.18e-21	NAM	pfam02365	cl03558	0	o	0.01909	65.33	-0.386	32.53	37945.6	7.18	Chloroplast	1.578 *	Nuclear	1.409 *			TraesCS2D02G324700	chr2D|417543627-417545330|+
TaNAC092_2D.5	MN747247	Normal		ATGGAGCACAGCGAGCAGGAGCAGCACGCCATGGACCTGCCGCCGGGCTTCCGCTTCCACCCCACCGACGAGGAGCTCATCACGCACTACCTGGCCAAGAAGGTCGCCGACGCCCGCTTCGCCGCCCTCGCCGTCTCCGTCGCCGACCTCAACAAGTGCGAGCCCTGGGACCTGCCATCGCTGGCTAGGATGGGGGAGAAGGAGTGGTACTTCTTCTGCCTCAAGGACCGCAAGTACCCGACGGGGCTGAGGACCAACAGGGCCACCGAGTCCGGCTACTGGAAGGCCACCGGCAAGGACAAGGACATCTTCAGGGGCAAGGCCCTCGTCGGCATGAAGAAGACGCTCGTCTTCTACACCGGCAGGGCGCCCAAGTGCGACAAGTCCGGCTGGGTCATG…	1062	MEHSEQEQHAMDLPPGFRFHPTDEELITHYLAKKVADARFAALAVSVADLNKCEPWDLPSLARMGEKEWYFFCLKDRKYPTGLRTNRATESGYWKATGKDKDIFRGKALVGMKKTLVFYTGRAPKCDKSGWVMHEYRLNAKLHAASTSRGSLSGGRAASSRNEWVLCRVFKKSLVGGVVSSAPASSAAKKSGVEMIEEIGSSVAAVTPLPALLDMSGSGASFDPAAHVTCFSNNALEAGQFFNPTVTGGCATDTDNHGLASSYSPLASFTQYGGQLHHGVSLSLVQLLESSGYHRGLADDMAPCGNQQQPAACKGERERLSASQDTGLTSDVNPEISSSFGQKFDHEPAPWGY*	353	T19_Unigene_BMK.51868	Yes	Amplified from TotalRNA	SNV	1 Normal NAM Domain	14	138	125	4.13e-21	NAM	pfam02365	cl03558	0	o	0.019	65.33	-0.389	34.34	38121.8	6.86	Nuclear	1.617 *	Chloroplast	1.367 *			TraesCS2D02G324700	chr2D|417543627-417545330|+
TaNAC092_2D.6	MN747248	Normal		ATGGAGCACAGCGAGCAGGAGCAGCACGCCATGGACCTGCCGCCGGGCTTCCGCTTCCACCCCACCGACGAGGAGCTCATCACGCACTACCTGGCCAAGAAGGTCGCCGACGCCCGCTTCGCCGCCCTCGCCGTCTCCGTCGCCGACCTCAACAAGTGCGAGCCCTGGGACCTGCCATCGCTGGCTAGGATGGGGGAGAAGGAGTGGTACTTCTTCTGCCTCAAGGACCGCAAGTACCCGACGGGGCTGAGGACCAACAGGGCCACCGAGTCCGGCTACTGGAAGGCCACCGGCAAGGACAAGGACATCTTCAGGGGCAAGGCCCTCGTCGGCATGAAGAAGACGCTCGTCTTCTACACCGGCAGGGCGCCCAAGGGCGACAAGTCCGGCTGGGTCATG…	1062	MEHSEQEQHAMDLPPGFRFHPTDEELITHYLAKKVADARFAALAVSVADLNKCEPWDLPSLARMGEKEWYFFCLKDRKYPTGLRTNRATESGYWKATGKDKDIFRGKALVGMKKTLVFYTGRAPKGDKSGWVMHEYRLNAKLHAASTSRGSLSGGRAASSRNEWVLCRVFKKSLVGGVVSSAPASSAAKKSGVEMIEEIGSSVAAVTPLPALLDMSGSGASFDPAAHVTCFSNNALEAGQFFNPTVTGGCATDTDNHGLASSYSPLASFTQYGGQLHHGVSLSLVQLLESSGYHRGLADDMAPCGNQQQPAACKGERERLSASQDTGLTSDVNPEISSSFGQKFDHEPAPWGY*	353	T19_Unigene_BMK.51868	Yes	Amplified from TotalRNA	SNV	1 Normal NAM Domain	14	138	125	1.18e-21	NAM	pfam02365	cl03558	0	o	0.01902	65.33	-0.397	33.56	38075.7	6.86	Nuclear	1.591 *	Chloroplast	1.502 *			TraesCS2D02G324700	chr2D|417543627-417545330|+
TaNAC092_2D.7	MN786434	Abnormal	1-243/292-717/774-1253	ATGGAGCACAGCGAGCAGGAGCAGCACGCCATGGACCTGCCGCCGGGCTTCCGCTTCCACCCCACCGACGAGGAGCTCATCACGCACTACCTGGCCAAGAAGGTCGCCGACGCCCGCTTCGCCGCCCTCGCCGTCTCCGTCGCCGACCTCAACAAGTGCGAGCCCTGGGACCTGCCATGTAAGCACCTCTTATGCACCAACCTGTGTGATCCATACGATAGAACCCACGAGCTACCGAATTGATCAGACAACGCGCGCGCGCTCGTGCGTGTGCATGCAGCGCTGGCTAGGATGGGGGAGAAGGAGTGGTACTTCTTCTGCCTCAAGGACCGCAAGTACCCGACGGGGCTGAGGACCAACAGGGCCACCGAGTCCGGCTACTGGAAGGCCACCGGCAAG…	1253			T19_Unigene_BMK.51868	Yes	Amplified from TotalRNA	SNV, Variable Splicing																							TraesCS2D02G324700	chr2D|417543627-417545330|+	Compared to the normal coding sequence, this sequence 179-280 and 586-674 are inserted introns (GT-AG).
TaNAC092_2D.8	MN786435	Abnormal	1-243/294-719/776-1255	ATGGAGCACAGCGAGCAGGAGCAGCACGCCATGGACCTGCCGCCGGGCTTCCGCTTCCACCCCACCGACGAGGAGCTCATCACGCACTACCTGGCCAAGAAGGTCGCCGACGCCCGCTTCGCCGCCCTCGCCGTCTCCGTCGCCGACCTCAACAAGTGCGAGCCCTGGGACCTGCCATGTAAGCACCTCTTATGCACCAACCTGTGTGATCCATACGATAGAACCCACGAGCTACCGAATTGATCAGACAACGCGCGCGCGCGCTCGTGCGTGTGCATGCAGCGCTGGCTAGGATGGGGGAGAAGGAGTGGTACTTCTTCTGCCTCAAGGACCGCAAGTACCCGACGGGGCTGAGGACCAACAGGGCCACCGAGTCCGGCTACTGGAAGGCCACCGGCA…	1255			T19_Unigene_BMK.51868	Yes	Amplified from TotalRNA	SNV, Variable Splicing																							TraesCS2D02G324700	chr2D|417543627-417545330|+	Compared with the normal coding sequence, this sequence 179-282 and 588-676 are inserted introns (GT-AG).
TaNAC105_7D	MN747274	Normal		ATGGGCAGCAACACACAGCCGCAGGTCCCTCCGGGTTTTCGGTTCCATCCGACTGACGAGGAGCTCGTGGACTACTACCTCCGCAAGAAGGTGGCGTCCAGAAGGATCGACCTAAACGTCATCAAGGATGTTGATCTCTACAAGATAGAGCCATGGGATCTCCAAGAGAAATGCAGGATAGGGCCTGAGGAGGAGCAGAGCGACTGGTACTTCTTCAGCCACAAGGACAAGAAGTACCCGACAGGGACTCGGACAAACCGCGCTACCGCGGCGGGTTTCTGGAAGGCGACGGGGAGGGACAAACCCATCTATGCAAAGCACTGCCTGGTTGGCATGAGGAAGACCCTGGTGTATTACAAGGGCAGAGCTCCCAATGGCCAGAAATCCGACTGGATCATG…	1011	MGSNTQPQVPPGFRFHPTDEELVDYYLRKKVASRRIDLNVIKDVDLYKIEPWDLQEKCRIGPEEEQSDWYFFSHKDKKYPTGTRTNRATAAGFWKATGRDKPIYAKHCLVGMRKTLVYYKGRAPNGQKSDWIMHEYRLEANENGPPQEEGWVVCRVFKKRLPTTRRDLDHDAPCWYIDDDGPFMHDLNSPMRGMPPHHSMALQEQHLQMLNSTYKRELKLQYQMPNHHHVLNTIPHELESPSSFHSLLVSPDDHQINVHHAQHHHVQLIDHAVDDQASTDWRVLDKFVASQLSNDAAKGVDYAHEGDILQLNEKAQELATDYASTSTSSSQVDPWK*	336	T16_Unigene_BMK.74144	No	Amplified from TotalRNA		1 Normal NAM Domain	10	138	129	8.76e-21	NAM	pfam02365	cl03558	0	o	0.01313	65.3	-0.879	46.98	38997.6	6.25	Nuclear	3.961 *					TraesCS7D02G008500	chr7D|4025269-4028988|-
