# Supplementary material for: Large-Scale Cloning and Comparative Analysis of TaNAC Genes in Response to Stripe Rust and Powdery Mildew in Wheat (Triticum aestivum L.)
Source: Genes (Basel). 2020 Sep 12;11(9):1073. doi: 10.3390/genes11091073 (PMC7564338; doi:10.3390/genes11091073)
Supplement: Supplementary file 1 [file genes-11-01073-s001.zip › Table S4. Conformity test of the ratio which normal coding and abnormal coding in TaNAC transcripts between the two classifications of DE or Non-DEG under fungal stress..xlsx]

## Sheet: Table S4
	No.	Types	Ratio of DE transcripts	Ratio of non-DE transcripts	P value
	1	Abnormal transcripts in total transcripts	24:117	8:69	9.86E-03 **
	2	Abnormal transcripts in cloned transcripts	23:101	7:66	7.03E-04 **
	3	Normal transcripts in total transcripts	93:117	61:69	0.443776
	4	Normal transcripts in cloned transcripts	78:101	59:66	0.331351
	Note: p-values were from chi-square test of the ratio in DE and non-DE groups. **p< 0.01.
