# Supplementary material for: Large-Scale Cloning and Comparative Analysis of TaNAC Genes in Response to Stripe Rust and Powdery Mildew in Wheat (Triticum aestivum L.)
Source: Genes (Basel). 2020 Sep 12;11(9):1073. doi: 10.3390/genes11091073 (PMC7564338; doi:10.3390/genes11091073)
Supplement: Supplementary file 1 [file genes-11-01073-s001.zip › Table S5. Primers used for cloning TaNAC genes..xlsx]

## Sheet: Table S5
	Name of Cloned Transcripts	GenBank accession numbers	Forward primer (5'-3')	Reverse primer (5'-3')
1	TaNAC_NTL5_7B.1	MN747300	ATGACCCACCCTTCCTCGTC	TTACTTGCCGTAGATGCACAG
2	TaNAC_NTL5_7B.2	MN747301	ATGACCCACCCTTCCTCGTC	TTACTTGCCGTAGATGCACAG
3	TaNAC_NTL5_7B.3	MN747304	ATGACCCACCCTTCCTCGTC	TTACTTGCCGTAGATGCACAG
4	TaNAC_NTL5_7B.4	MN747305	ATGACCCACCCTTCCTCGTC	TTACTTGCCGTAGATGCACAG
5	TaNAC_NTL5_U.1	MN747302	ATGACCCACCCTTCCTCGTC	TTACTTGCCGTAGATGCACAG
6	TaNAC_NTL5_U.2	MN747303	ATGACCCACCCTTCCTCGTC	TTACTTGCCGTAGATGCACAG
7	TaNAC006/022_5D.1	MN747250	ATGTCGATGAGCTTCCTGAG	CTAGAAGTGGTTCCAAGTAGAGCTC
8	TaNAC006/022_5D.2	MN747251	ATGTCGATGAGCTTCCTGAG	CTAGAAGTGGTTCCAAGTAGAGCTC
9	TaNAC006/022_5D.3	MN786436	ATGTCGATGAGCTTCCTGAG	CTAGAAGTGGTTCCAAGTAGAGCTC
10	TaNAC008_3A.1	MN747252	ATGGAAACTCTACGTGACATGGCT	CTACAAACTGATCCCACCACGGT
11	TaNAC008_3A.2	MN747253	ATGGAAACTCTACGTGACATGGCT	CTACAAACTGATCCCACCACGGT
12	TaNAC009_2B	MN747254	ATGGAGAGCAGAGATGATGT	CTAGTGCTGTGAGATCTCAG
13	TaNAC010_2B	MN747255	ATGAATGTTTTTTCCCATGT	TTATTTCCACAAACCATTGTC
14	TaNAC011_7A	MN786438	ATGGACGACGGTGCAACG	TCACCCATGATGATCCTGGT
15	TaNAC011_7D.1	MN747256	ATGGACGACGGTGCAACG	TCACCCATGATGATCCTGGT
16	TaNAC011_7D.2	MN786437	ATGGACGACGGTGCAACG	TCACCCATGATGATCCTGGT
17	TaNAC013_3A.1	MN747260	ATGACATGGTGCAATAGCTTC	TCAGGGACCAAAGCCCGTC
18	TaNAC013_3A.2	MN747262	ATGACATGGTGCAATAGCTTC	TCAGGGACCAAAGCCCGTC
19	TaNAC013_3A.3	MN786410	ATGACATGGTGCAATAGCTTC	TCAGGGACCAAAGCCCGTC
20	TaNAC013_3B.1	MN747257	ATGACATGGTGCAATAGCTTC	TCAGGGACCAAAGCCCGTC
21	TaNAC013_3B.2	MN747258	ATGACATGGTGCAATAGCTTC	TCAGGGACCAAAGCCCGTC
22	TaNAC013_3B.3	MN747259	ATGACATGGTGCAATAGCTTC	TCAGGGACCAAAGCCCGTC
23	TaNAC013_3D	MN747261	ATGACATGGTGCAATAGCTTC	TCAGGGACCAAAGCCCGTC
24	TaNAC014_7B.1	MN747263	ATGACGGTGATGGAGCTGAAG	TTATGCCCATCCATAGATCC
26	TaNAC021/022_6A.1	MN747268	ATGGGGCTGAGGGACATCGA	CTACATCAAGCTGTTGTAGTTGT
27	TaNAC021/022_6A.2	MN747269	ATGGGGCTGAGGGACATCGA	CTACATCAAGCTGTTGTAGTTGT
28	TaNAC021/022_6D.1	MN747264	ATGGGGCTGAGGGACATCGA	CTACATCAAGCTGTTGTAGTTGT
29	TaNAC021/022_6D.2	MN747265	ATGGGGCTGAGGGACATCGA	CTACATCAAGCTGTTGTAGTTGT
30	TaNAC021/022_6D.3	MN747266	ATGGGGCTGAGGGACATCGA	CTACATCAAGCTGTTGTAGTTGT
31	TaNAC021/022_6D.4	MN747267	ATGGGGCTGAGGGACATCGA	CTACATCAAGCTGTTGTAGTTGT
32	TaNAC023_7A.1	MN747271	ATGAATTCGCTGAGCATGGT	TCAATTGAGTGAGTTCCACATCT
33	TaNAC023_7A.2	MN747273	ATGAATTCGCTGAGCATGGT	TCAATTGAGTGAGTTCCACATCT
34	TaNAC023_7B	MN747272	ATGAATTCGCTGAGCATGGT	TCAATTGAGTGAGTTCCACATCT
35	TaNAC023_7D	MN747270	ATGAATTCGCTGAGCATGGT	TCAATTGAGTGAGTTCCACATCT
36	TaNAC035_2B	MN747275	ATGGCAGAATTCTTCAGGTC	TCACGGAGAAAAACCAGCCT
37	TaNAC039_6A.1	MN747276	ATGGACACTTTCTCCCATGTTC	CTATTTCCACAGATGAGCCGAG
38	TaNAC039_6A.2	MN747278	ATGGACACTTTCTCCCATGTTC	CTATTTCCACAGATGAGCCGAG
39	TaNAC039_6A.3	MN747279	ATGGACACTTTCTCCCATGTTC	CTATTTCCACAGATGAGCCGAG
40	TaNAC039_6B.1	MN747277	ATGGACACTTTCTCCCATGTTC	CTATTTCCACAGATGAGCCGAG
41	TaNAC039_6B.2	MN747280	ATGGACACTTTCTCCCATGTTC	CTATTTCCACAGATGAGCCGAG
42	TaNAC039_6B.3	MN747281	ATGGACACTTTCTCCCATGTTC	CTATTTCCACAGATGAGCCGAG
43	TaNAC039_6B.4	MN786439	ATGGACACTTTCTCCCATGTTC	CTATTTCCACAGATGAGCCGAG
44	TaNAC039_6B.5	MN786440	ATGGACACTTTCTCCCATGTTC	CTATTTCCACAGATGAGCCGAG
45	TaNAC040_4B.1	MN747285	ATGGCAATGGCAGCAGTG	CTAGTATAGCAAATGGGCGTAAG
46	TaNAC040_4B.3	MN747282	ATGGCAATGGCAGCAGTG	CTAGTATAGCAAATGGGCGTAAG
47	TaNAC040_4B.4	MN747284	ATGGCAATGGCAGCAGTG	CTAGTATAGCAAATGGGCGTAAG
48	TaNAC040_4B.5	MN747286	ATGGCAATGGCAGCAGTG	CTAGTATAGCAAATGGGCGTAAG
49	TaNAC040_4B.6	MN786411	ATGGCAATGGCAGCAGTG	CTAGTATAGCAAATGGGCGTAAG
50	TaNAC040_4D	MN747283	ATGGCAATGGCAGCAGTG	CTAGTATAGCAAATGGGCGTAAG
51	TaNAC043_7D.1	MN786441	ATGAGCATCTCCGTGAACGG	TCAGCACCCGACAGCGTTAAAACAG
52	TaNAC043_7D.2	MN747287	ATGAGCATCTCCGTGAACGG	TCAGCACCCGACAGCGTTAAAACAG
53	TaNAC073_3A	MN747290	ATGGACAAGGGTCACCCAGGGTAC	CTAGTACTGGTAAGGCCATTGC
54	TaNAC073_3B.1	MN747289	ATGGACAAGGGTCACCCAGGGTAC	CTAGTACTGGTAAGGCCATTGC
55	TaNAC073_3B.2	MN747288	ATGGACAAGGGTCACCCAGGGTAC	CTAGTACTGGTAAGGCCATTGC
56	TaNAC073_3B.3	MN747291	ATGGACAAGGGTCACCCAGGGTAC	CTAGTACTGGTAAGGCCATTGC
57	TaNAC073_3B.4	MN786442	ATGGACAAGGGTCACCCAGGGTAC	CTAGTACTGGTAAGGCCATTGC
58	TaNAC073_3B.5	MN747292	ATGGACAAGGGTCACCCAGGGTAC	TCAAAATTTCACAAGACCTTTGATC
59	TaNAC073_3B.6	MN786412	ATGGACAAGGGTCACCCAGGGTAC	CTAGTACTGGTAAGGCCATTGC
60	TaNAC074_5D	MN747293	ATGGCGCCGGTTGGTCTC	TTACTTGGTTTTGTTGCTGCACC
61	TaNAC079_1B.1	MN747294	ATGGCTCAAGCTTGCCTG	TCATTCAGCACCAATGACCAC
62	TaNAC079_1B.2	MN747295	ATGGCTCAAGCTTGCCTG	TCATTCAGCACCAATGACCAC
65	TaNAC090_5A.1	MN747297	ATGCACGACCAGTACGGCTG	CTACAGTTGATTGAGATTCATGTCG
66	TaNAC090_5A.2	MN747298	ATGCACGACCAGTACGGCTG	CTACAGTTGATTGAGATTCATGTCG
67	TaNAC090_5A.3	MN747299	ATGCACGACCAGTACGGCTG	CTACAGTTGATTGAGATTCATGTCG
68	TaNAC090_5D	MN747296	ATGCACGACCAGTACGGCTG	CTACAGTTGATTGAAATCCATGTCG
69	TaNAC105_7D	MN747274	ATGGGCAGCAACACACAGC	TCACTTCCATGGATCAACTTGAC
70	TaNAC001_7A	MN747172	ATGAGCTCTATTGGCATGATGG	CTAGCCACCACCACACTTC
71	TaNAC001_7D	MN747173	ATGAGCTCTATTGGCATGATGG	CTAGCCACCACCACACTTC
72	TaNAC002_5B.1	MN747175	ATGGGGATGCCGGCGGTG	TTAGAACGGGGCCGGCATGC
73	TaNAC002_5B.2	MN747178	ATGGGGATGCCGGCGGTG	TTAGAACGGGGCCGGCATGC
74	TaNAC002_5B.3	MN786414	ATGGGGATGCCGGCGGTG	TTAGAACGGGGCCGGCATGC
75	TaNAC002_5D.1	MN747174	ATGGGGATGCCGGCGGTG	TTAGAACGGGGCCGGCATGC
76	TaNAC002_5D.2	MN747176	ATGGGGATGCCGGCGGTG	TTAGAACGGGGCCGGCATGC
77	TaNAC002_5D.3	MN747177	ATGGGGATGCCGGCGGTG	TCTCGGCTCTGCTTAGAAC
78	TaNAC002_5D.4	MN786413	ATGGGGATGCCGGCGGTG	TTAGAACGGGGCCGGCATGC
79	TaNAC006/022_5B	KY461014	ATGACCCACCCTTCCTCGTC	CTAGAAGTGGTTCCAAGTAGAGCTC
80	TaNAC006_3A	MN747182	ATGAGCGGCGGGCAGGAGCT	TTAGAACGGCTTGCCCCAGTACATG
81	TaNAC006_3B.1	MN747180	ATGAGCGGCGGGCAGGAGCT	TTAGAACGGCTTGCCCCAGTACATG
82	TaNAC006_3B.2	MN747181	ATGAGCGGCGGGCAGGAGCT	TTAGAACGGCTTGCCCCAGTACATG
83	TaNAC006_3D	MN747179	ATGAGCGGCGGGCAGGAGCT	TTAGAACGGCTTGCCCCAGTACATG
84	TaNAC012_7A.1	MN747185	ATGCCAGGCCTTAGAGAGGC	GCCAACATAATAGCACAGGCAT
85	TaNAC012_7A.2	MN747183	ATGCCAGGCCTTAGAGAGGC	GCCAACATAATAGCACAGGCAT
86	TaNAC012_7A.3	MN747184	ATGCCAGGCCTTAGAGAGGC	GCCAACATAATAGCACAGGCAT
87	TaNAC015_3A	MN747186	ATGGCGCTGCCGGCGGAGA	TCAGGTCAGCTGCTCTAATC
88	TaNAC015_3D	MN747187	ATGGCGCTGCCGGCGGAGA	CTAATCCTCTCGCCGCGGCGAAT
89	TaNAC017_5A.1	MN747190	GGCGAGCCGAAGTCCACC	CTTTGTGCATCATCTTGTCATG
90	TaNAC017_5A.2	MN747191	GGCGAGCCGAAGTCCACC	CTTTGTGCATCATCTTGTCATG
91	TaNAC017_5A.3	MN747193	GGCGAGCCGAAGTCCACC	CTTTGTGCATCATCTTGTCATG
92	TaNAC017_5A.4	MN786415	GGCGAGCCGAAGTCCACC	CTTTGTGCATCATCTTGTCATG
93	TaNAC017_5A.5	MN786416	GGCGAGCCGAAGTCCACC	CTTTGTGCATCATCTTGTCATG
94	TaNAC017_5A.6	MN747194	GGCGAGCCGAAGTCCACC	CTTTGTGCATCATCTTGTCATG
95	TaNAC017_5D.1	MN747188	GGCGAGCCGAAGTCCACC	CTTTGTGCATCATCTTGTCATG
96	TaNAC017_5D.2	MN747189	GGCGAGCCGAAGTCCACC	CTTTGTGCATCATCTTGTCATG
97	TaNAC017_5D.3	MN747192	GGCGAGCCGAAGTCCACC	CTTTGTGCATCATCTTGTCATG
99	TaNAC018_7B.1	MN747195	ATGGAGAGGACGCCGGTGAT	TCAGCTGCTGACCTCCTCCTG
100	TaNAC018_7B.2	MN747196	ATGGAGAGGACGCCGGTGAT	TCAGCTGCTGACCTCCTCCTG
101	TaNAC018_7D	MN747197	ATGGAGAGGACGCCGGTGAT	TCAGCTGCTGACCTCCTCCTG
102	TaNAC019_7A.1	MN747198	ATGACTCGATCAAGGCCGAC	TTACTTGAAGCTTGTGCAAACC
104	TaNAC020_2A	MN747202	ATGTCGGACGTGACGGCGGTG	TCAGATCTTCCACATGTTGGAGT
105	TaNAC020_2B.1	MN747200	ATGTCGGACGTGACGGCGGTG	TCAGATCTTCCACATGTTGGAGT
106	TaNAC020_2B.2	MN747203	ATGTCGGACGTGACGGCGGTG	TCAGATCTTCCACATGTTGGAGT
108	TaNAC020_2D.1	MN747199	ATGTCGGACGTGACGGCGGTG	TCAGATCTTCCACATGTTGGAGT
109	TaNAC020_2D.2	MN747201	ATGTCGGACGTGACGGCGGTG	TCAGATCTTCCACATGTTGGAGT
110	TaNAC024_3A.1	MN747211	ATGAACAGGGGTCACATCAGC	CTATGAGATCTCCCGGTTCTTCTC
111	TaNAC024_3A.2	MN747207	ATGAACAGGGGTCACATCAGC	CTATCCATGATGATCTTGGTTG
112	TaNAC024_3A.3	MN747208	ATGAACAGGGGTCACATCAGC	CTATCCATGATGATCTTGGTTG
113	TaNAC024_3A.4	MN786417	ATGAACAGGGGTCACATCAGC	CTATCCATGATGATCTTGGTTG
114	TaNAC024_3A.5	MN747209	ATGAACAGGGGTCACATCAGC	CTATCCATGATGATCTTGGTTG
115	TaNAC024_3A.6	MN786431	ATGAACAGGGGTCACATCAGC	CTATGAGATCTCCCGGTTCTTCTC
116	TaNAC024_3A.7	MN786419	ATGAACAGGGGTCACATCAGC	CTATGAGATCTCCCGGTTCTTCTC
117	TaNAC024_3A.8	MN786420	ATGAACAGGGGTCACATCAGC	CTATCCATGATGATCTTGGTTG
118	TaNAC024_3B.1	MN747204	ATGAACAGGGGTCACATCAGC	CTATCCATGATGATCTTGGTTG
119	TaNAC024_3B.2	MN747205	ATGAACAGGGGTCACATCAGC	CTATCCATGATGATCTTGGTTG
120	TaNAC024_3B.3	MN786418	ATGAACAGGGGTCACATCAGC	CTATCCATGATGATCTTGGTTG
121	TaNAC024_3B.4	MN747212	ATGAACAGGGGTCACATCAGC	CTATGAGATCTCCCGGTTCTTCTC
122	TaNAC024_3D.1	MN747206	ATGAACAGGGGTCACATCAGC	CTATCCATGATGATCTTGGTTG
123	TaNAC024_3D.2	MN747210	ATGAACAGGGGTCACATCAGC	CTATCCATGATGATCTTGGTTG
124	TaNAC024_3D.3	MN786432	ATGAACAGGGGTCACATCAGC	CTATGAGATCTCCCGGTTCTTCTC
125	TaNAC029_2A.1	MN747213	ATGGCGATGGCGCAGGGGCAG	TTAGAACTGAGGAAGCATCTGATG
128	TaNAC030_2A	MN747214	ATGCTAGCAATGGACCAGCAC	TCACTGCTCTAGGTGAAGATTTGAC
129	TaNAC034_4A.1	MN747216	ATGATCATGTCCGACCCGG	TTAGAAACGGAGCAGCGTCTG
130	TaNAC034_4A.2	MN747217	ATGATCATGTCCGACCCGG	TTAGAAATGGAGCAGCGTCTG
131	TaNAC034_4A.3	MN747218	ATGATCATGTCCGACCCGG	TTAGAAATGGAGCAGCGTCTG
134	TaNAC041_5D	MN747219	ATGGAGAAGATGCGGGCAG	CATGCATGATTGCACTGCAGC
135	TaNAC042_5D	KY461035	ATGATGGTGGCCAAGGCGGAG	CTATGGAGCCGAGGAGTGGAGG
136	TaNAC047_7D.1	MN747220	GTCTTTAGGCAGGCAGCGATG	TTACACCGGCCGGTAGCTCAGT
138	TaNAC047_7D.3	MN747221	GTCTTTAGGCAGGCAGCGATG	AAGGGGAAGTCTTTAGGCAGAGC
139	TaNAC047_7D.4	MN786421	GTCTTTAGGCAGGCAGCGATG	TTACACCGGCCGGTAGCTCAGT
140	TaNAC047_7D.5	MN786422	GTCTTTAGGCAGGCAGCGATG	AAGGGGAAGTCTTTAGGCAGAGC
141	TaNAC047_7D.6	MN786423	GTCTTTAGGCAGGCAGCGATG	TTACACCGGCCGGTAGCTCAGT
142	TaNAC047_7D.7	MN786424	GTCTTTAGGCAGGCAGCGATG	TTACACCGGCCGGTAGCTCAGT
143	TaNAC047_7D.8	MN786425	GTCTTTAGGCAGGCAGCGATG	TTACACCGGCCGGTAGCTCAGT
144	TaNAC047_7D.9	MN786433	GTCTTTAGGCAGGCAGCGATG	TTACACCGGCCGGTAGCTCAGT
147	TaNAC062_2B	KY461041	ATGGTCGTTGATCCAGTTCTC	CTAAACGTCCATGCCACCA
148	TaNAC068_2A	MN747228	ATGTGTCCTCCACTTGGTACAC	CTAGAATGATCCCAAGCAGCAG
149	TaNAC068_2B	MN747229	ATGTGTCCTCCACTTGGTACAC	CTAGAATGATCCCAAGCAGCAG
151	TaNAC068_6D.2	MN786426	ATGCTGAAACCGGTCATCTG	TTATTGGCTTGTGAAGATAAATCC
152	TaNAC068_6D.3	MN786427	ATGCTGAAACCGGTCATCTG	TTATTGGCTTGTGAAGATAAATCC
153	TaNAC068_6D.4	MN786428	ATGCTGAAACCGGTCATCTG	TTATTGGCTTGTGAAGATAAATCC
154	TaNAC071_4B.1	MN747224	ATGGACCACGGCTTCGACGG	TCAGAACGGTTTCTGCAGGTAC
155	TaNAC071_4B.2	MN747225	ATGGACCACGGCTTCGACGG	TCAGAACGGTTTCTGCAGGTAC
156	TaNAC071_4B.3	MN747227	ATGGACCACGGCTTCGACGG	TCAGAACGGTTTCTGCAGGTAC
157	TaNAC071_4D.1	MN747223	ATGGACCACGGCTTCGACGG	TCAGAACGGTTTCTGCAGGTAC
159	TaNAC071_4D.3	MN747226	ATGGACCACGGCTTCGACGG	TCAGAACGGTTTCTGCAGGTAC
160	TaNAC078_1B.1	MN747230	AGTATTTGTGATCGGCAGT	GAATTATTTCCTCTGTTGCCG
161	TaNAC078_1B.2	MN747232	AGTATTTGTGATCGGCAGT	GAATTATTTCCTCTGTTGCCG
162	TaNAC078_1B.3	MN747233	AGTATTTGTGATCGGCAGT	GAATTATTTCCTCTGTTGCCG
163	TaNAC078_1D	MN747231	AGTATTTGTGATCGGCAGT	GAATTATTTCCTCTGTTGCCG
167	TaNAC092_2A.1	MN747235	TCCAGACGGCAAATTCCAG	AGCTTGCTTGGTCAGTAGCC
168	TaNAC092_2A.2	MN747236	TCCAGACGGCAAATTCCAG	AGCTTGCTTGGTCAGTAGCC
169	TaNAC092_2A.3	MN747237	TCCAGACGGCAAATTCCAG	AGCTTGCTTGGTCAGTAGCC
170	TaNAC092_2A.4	MN747238	TCCAGACGGCAAATTCCAG	AGCTTGCTTGGTCAGTAGCC
171	TaNAC092_2A.5	MN786430	TCCAGACGGCAAATTCCAG	AGCTTGCTTGGTCAGTAGCC
172	TaNAC092_2B.1	MN747239	TCCAGACGGCAAATTCCAG	AGCTTGCTTGGTCAGTAGCC
174	TaNAC092_2B.3	MN747234	TCCAGACGGCAAATTCCAG	AGCTTGCTTGGTCAGTAGCC
175	TaNAC092_2B.4	MN747240	TCCAGACGGCAAATTCCAG	AGCTTGCTTGGTCAGTAGCC
176	TaNAC092_2B.5	MN747241	TCCAGACGGCAAATTCCAG	AGCTTGCTTGGTCAGTAGCC
177	TaNAC092_2B.6	MN747242	TCCAGACGGCAAATTCCAG	AGCTTGCTTGGTCAGTAGCC
178	TaNAC092_2B.7	MN786429	TCCAGACGGCAAATTCCAG	AGCTTGCTTGGTCAGTAGCC
179	TaNAC092_2D.1	MN747243	TCCAGACGGCAAATTCCAG	AGCTTGCTTGGTCAGTAGCC
180	TaNAC092_2D.2	MN747244	TCCAGACGGCAAATTCCAG	AGCTTGCTTGGTCAGTAGCC
181	TaNAC092_2D.3	MN747245	TCCAGACGGCAAATTCCAG	AGCTTGCTTGGTCAGTAGCC
182	TaNAC092_2D.4	MN747246	TCCAGACGGCAAATTCCAG	AGCTTGCTTGGTCAGTAGCC
183	TaNAC092_2D.5	MN747247	TCCAGACGGCAAATTCCAG	AGCTTGCTTGGTCAGTAGCC
184	TaNAC092_2D.6	MN747248	TCCAGACGGCAAATTCCAG	AGCTTGCTTGGTCAGTAGCC
185	TaNAC092_2D.7	MN786434	TCCAGACGGCAAATTCCAG	AGCTTGCTTGGTCAGTAGCC
186	TaNAC092_2D.8	MN786435	TCCAGACGGCAAATTCCAG	AGCTTGCTTGGTCAGTAGCC
