# Supplementary material for: Large-Scale Cloning and Comparative Analysis of TaNAC Genes in Response to Stripe Rust and Powdery Mildew in Wheat (Triticum aestivum L.)
Source: Genes (Basel). 2020 Sep 12;11(9):1073. doi: 10.3390/genes11091073 (PMC7564338; doi:10.3390/genes11091073)
Supplement: Supplementary file 1 [file genes-11-01073-s001.zip › Table S6. Primers used for the qRT-PCR..xlsx]

## Sheet: Table S6
Experiments	Gene Name	Transcripts Name	GenBank accession codes	Forward primer (5'-3')	Reverse primer (5'-3')	Infection
qRT-PCR	TaNAC_NTL5_7B	TaNAC_NTL5_7B.1	MN747300	AGTGGGAGGCGGATGAGGAT	ATGGCTGCTGGTGTTTGAAGTG	Bgt
qRT-PCR	TaNAC001_7A	TaNAC001_7A	MN747172	ATGAGCTCTATTGGCATGATGG	GATGTCGACGCCACCGTATG	Bgt
qRT-PCR	TaNAC006/022_5D	TaNAC006/022_5D.1	MN747250	TCAACAAGGTCGAGCCATGG	GCCTTCCAGTATCCCGACAC	Bgt
qRT-PCR	TaNAC006_3A	TaNAC006_3A	MN747182	CGCCACCTTCCAATCTTCG	AGCCGCCATTGTTGACCTG	Bgt
qRT-PCR	TaNAC008_3A	TaNAC008_3A.1	MN747252	GAATGAATGTCAAGCCTGCCCTG	TGATGATGCAGCAGTATCTGG	Bgt
qRT-PCR	TaNAC012_7A	TaNAC012_7A.1	MN747185	TCACTGCTTGGTTGGCATGAG	TTGAACACCTTGCATACTACC	Bgt
qRT-PCR	TaNAC013_3A	TaNAC013_3A.1	MN747260	TACCACCTAGGCTCCGATGAGG	TGGTGATGACGGTGATGATC	Bgt
qRT-PCR	TaNAC014_7B	TaNAC014_7B.1	MN747263	GATGTCCAATTGAGTTGCCAG	TTACCATGAGAAGGCATGCCT	Bgt
qRT-PCR	TaNAC015_3A	TaNAC015_3A	MN747186	ATGGCGCTGCCGGCGGAGA	GTAGTGCAGCAGCAGCTCC	Bgt
qRT-PCR	TaNAC017_5A	TaNAC017_5A.1	MN747190	GTCCTACGCCCTCTACAAGC	GCGATAGGGATGGGATCAGC	Bgt
qRT-PCR	TaNAC017_5D	TaNAC017_5D.4	—— (From IWGSC)	GCAAGTACCCCAACGGCT	CATGACCCAGTCGGTGCG	Bgt
qRT-PCR	TaNAC018_7B	TaNAC018_7B.1	MN747195	ATGGAGAGGACGCCGGTGAT	TACTGCACAACCAGCTCCTCG	Bgt
qRT-PCR	TaNAC020_2A	TaNAC020_2A	MN747202	CCGACGTCGACCTCAACAAG	AGCGTCTTCTTCATGCCGAC	Bgt
qRT-PCR	TaNAC024_3A	TaNAC024_3A.1	MN747211	ACAATGGACGGCCTAAGCAA	GCTTGCCGAAGTTGGTGTAG	Bgt
qRT-PCR	TaNAC029_2A	TaNAC029_2A.1	MN747213	ACCACCGCCGTCAACACCTA	CCATGTGGTCGTAGTCGGACAG	Bgt
qRT-PCR	TaNAC030_2A	TaNAC030_2A	MN747214	ATGCTAGCAATGGACCAGCAC	CTGGATGATATTGAGGTCGATC	Bgt
qRT-PCR	TaNAC041_5D	TaNAC041_5D	MN747219	ATGGAGAAGATGCGGGCAG	TGCAGCACCAGCTCCACGTC	Bgt
qRT-PCR	TaNAC042_5D	TaNAC042_5D	KY461035	ATGATGGTGGCCAAGGCGGAG	GACTTCTTGGCCACCTTGCG	Bgt
qRT-PCR	TaNAC047_7D	TaNAC047_7D.1	MN747220	TGCGGCACTACCTCAAGGC	GCGGGCGAAGAAGAACCA	Bgt
qRT-PCR	TaNAC062_2B	TaNAC062_2B	KY461041	ATGGTCGTTGATCCAGTTCTC	CTTCCAAAGGGCTTGACTCATC	Bgt
qRT-PCR	TaNAC068_2A	TaNAC068_2A	MN747228	TCACTGGAAAAGGCAGCGTCAG	TCCAAGTTTACCGATAGATCGAC	Bgt
qRT-PCR	TaNAC071_4D	TaNAC071_4D.2	MN747222	AAAGGCGGAGGCAAGGATG	AAGTGGAGGAAGGTAGCAACGAG	Bgt
qRT-PCR	TaNAC078_1B	TaNAC078_1B.1	MN747230	CACAAGCAAGCAACGAGCAT	CTTGGGCAGGAACGACTTCT	Bgt
qRT-PCR	TaNAC079_1B	TaNAC079_1B.1	MN747294	ATGGCTCAAGCTTGCCTG	CAGGATTTATCAGGAAGGTCC	Bgt
qRT-PCR	TaNAC080_3A	TaNAC080_3A	—— (From IWGSC)	AGAAGAACAACTGGGAGAAAGGTC	TTGCCACATCGGCCTCAT	Bgt
qRT-PCR	TaNAC_NTL5_7B	TaNAC_NTL5_7B.1	MN747300	AGTGGGAGGCGGATGAGGAT	ATGGCTGCTGGTGTTTGAAGTG	Pst
qRT-PCR	TaNAC001_7A	TaNAC001_7A	MN747172	ATGAGCTCTATTGGCATGATGG	GATGTCGACGCCACCGTATG	Pst
qRT-PCR	TaNAC006/022_5D	TaNAC006/022_5D.1	MN747250	TCAACAAGGTCGAGCCATGG	GCCTTCCAGTATCCCGACAC	Pst
qRT-PCR	TaNAC006_3A	TaNAC006_3A	MN747182	CGCCACCTTCCAATCTTCG	AGCCGCCATTGTTGACCTG	Pst
qRT-PCR	TaNAC008_3A	TaNAC008_3A.1	MN747252	GAATGAATGTCAAGCCTGCCCTG	TGATGATGCAGCAGTATCTGG	Pst
qRT-PCR	TaNAC012_7A	TaNAC012_7A.1	MN747185	TCACTGCTTGGTTGGCATGAG	TTGAACACCTTGCATACTACC	Pst
qRT-PCR	TaNAC013_3A	TaNAC013_3A.1	MN747260	TACCACCTAGGCTCCGATGAGG	TGGTGATGACGGTGATGATC	Pst
qRT-PCR	TaNAC014_7B	TaNAC014_7B.1	MN747263	GATGTCCAATTGAGTTGCCAG	TTACCATGAGAAGGCATGCCT	Pst
qRT-PCR	TaNAC015_3A	TaNAC015_3A	MN747186	ATGGCGCTGCCGGCGGAGA	GTAGTGCAGCAGCAGCTCC	Pst
qRT-PCR	TaNAC017_5A	TaNAC017_5A.1	MN747190	CTGGACGACGACGACGACTGT	CAATCTGCTTGTCCACTGCC	Pst
qRT-PCR	TaNAC017_5D	TaNAC017_5D.4	—— (From IWGSC)	GCAAGTACCCCAACGGCT	CATGACCCAGTCGGTGCG	Pst
qRT-PCR	TaNAC018_7B	TaNAC018_7B.1	MN747195	ATGGAGAGGACGCCGGTGAT	TACTGCACAACCAGCTCCTCG	Pst
qRT-PCR	TaNAC020_2A	TaNAC020_2A	MN747202	CCGACGTCGACCTCAACAAG	AGCGTCTTCTTCATGCCGAC	Pst
qRT-PCR	TaNAC024_3A	TaNAC024_3A.1	MN747211	ATGAACAGGGGTCACATCAGC	TTGCAGTCGAGCTTGTGGCG	Pst
qRT-PCR	TaNAC029_2A	TaNAC029_2A.1	MN747213	ACCACCGCCGTCAACACCTA	CCATGTGGTCGTAGTCGGACAG	Pst
qRT-PCR	TaNAC030_2A	TaNAC030_2A	MN747214	ATGCTAGCAATGGACCAGCAC	CTGGATGATATTGAGGTCGATC	Pst
qRT-PCR	TaNAC041_5D	TaNAC041_5D	MN747219	ATGGAGAAGATGCGGGCAG	TGCAGCACCAGCTCCACGTC	Pst
qRT-PCR	TaNAC042_5D	TaNAC042_5D	KY461035	CCGATCCGTCTGCCCAATT	CAAGACCTTCCGATGTACCCAATAG	Pst
qRT-PCR	TaNAC047_7D	TaNAC047_7D.1	MN747220	CAAGTACCCCGGCAAGTCCTC	GCGCCCGGATGAGGCGGT	Pst
qRT-PCR	TaNAC062_2B	TaNAC062_2B	KY461041	ATGGTCGTTGATCCAGTTCTC	CTTCCAAAGGGCTTGACTCATC	Pst
qRT-PCR	TaNAC068_2A	TaNAC068_2A	MN747228	TCACTGGAAAAGGCAGCGTCAG	TCCAAGTTTACCGATAGATCGAC	Pst
qRT-PCR	TaNAC071_4D	TaNAC071_4D.2	MN747222	AAAGGCGGAGGCAAGGATG	AAGTGGAGGAAGGTAGCAACGAG	Pst
qRT-PCR	TaNAC078_1B	TaNAC078_1B.1	MN747230	ATGGGCACCATGACTCTGC	CTTGGGCAGGAACGACTTCT	Pst
qRT-PCR	TaNAC079_1B	TaNAC079_1B.1	MN747294	ATGGCTCAAGCTTGCCTG	CAGGATTTATCAGGAAGGTCC	Pst
qRT-PCR	TaNAC080_3A	TaNAC080_3A	—— (From IWGSC)	AGAAGAACAACTGGGAGAAAGGTC	TTGCCACATCGGCCTCAT	Pst
